# Supplementary material for: Structural basis for the increased processivity of D-family DNA polymerases in complex with PCNA
Source: Nat Commun. 2020 Mar 27;11:1591. doi: 10.1038/s41467-020-15392-9 (PMC7101311; doi:10.1038/s41467-020-15392-9)
Supplement: Supplementary file 6 — Source data file [file 41467_2020_15392_MOESM6_ESM.xlsx]

## Sheet: Fig4B Supplementary Table2
											Full-length m13mp18 (%)			Full-length m13mp18 with PCNA (%) / Full-length m13mp18 without PCNA (%)
											ASSAY 1	ASSAY 2	ASSAY 3	ASSAY 1	ASSAY 2	ASSAY 3	AVERAGE
									PolD WT	PCNA 0nM	1.20	0.62	0.90	-	-	-	-
										PCNA 75nM	5.83	2.98	4.90	4.86	4.81	5.44	5.04 ± 0.35
										PCNA 150nM	8.70	4.02	8.17	7.25	6.48	9.08	7.60 ± 1.33
										PCNA 300nM	14.62	5.75	11.08	12.18	9.27	12.31	11.26 ± 1.72
									ΔcPIP	PCNA 0nM	0.40	0.11	0.42	-	-	-	-
										PCNA 75nM	2.09	0.78	1.72	5.23	7.09	4.10	5.47 ± 1.51
										PCNA 150nM	3.25	1.00	2.47	8.13	9.09	5.88	7.70 ± 1.65
										PCNA 300nM	4.47	1.62	4.86	11.18	14.73	11.57	12.49 ± 1.95
									ΔiPIP ΔcPIP	PCNA 0nM	0.30	0.10	0.35	-	-	-	-
										PCNA 75nM	0.40	0.12	0.41	1.33	1.20	1.17	1.23 ± 0.09
										PCNA 150nM	0.32	0.24	0.40	1.07	2.40	1.14	1.54 ± 0.75
										PCNA 300nM	0.34	0.20	0.34	1.13	2.00	0.97	1.37 ± 0.55

## Sheet: Fig4C
2000nM PCNA		1000nM PCNA		500nM PCNA		250nM PCNA		125nM PCNA		61.5nM PCNA		31.25nM PCNA				STEADY STATE		FIT
X	Y	X	Y	X	Y	X	Y	X	Y	X	Y	X	Y			X	Y	X	Y
1.7825	0.010846	2.0523	0.0140614	2.0389	0.00647	0.135	-0.00794955	0.0928	-0.00765933	2.6239	0.00752386	2.6664	0.00284091			0	0	0	0
3.7825	0.17253	4.0423	0.082165	4.0589	0.0424615	2.115	0.01707	2.0728	0.0146543	4.6239	0.00445744	4.6464	0.0049312			3.125e-08	0.0353	2.0202e-08	0.0279607
5.7925	0.245897	6.0423	0.123299	6.0489	0.0561222	4.125	0.052849	4.0828	0.0206324	6.6139	0.0144658	6.6464	0.0090896			6.15e-08	0.0729	4.0404e-08	0.0537391
7.7925	0.291903	8.0423	0.158217	8.0489	0.079351	6.125	0.051478	6.0828	0.0229297	8.6339	0.0154185	8.6564	-0.00199725			1.25e-07	0.143	6.06061e-08	0.077581
9.7925	0.319467	10.0523	0.186795	10.0289	0.100956	8.135	0.0643623	8.0928	0.023812	10.6239	0.0162038	10.6564	0.00345491			2.5e-07	0.259	8.08081e-08	0.0996968
11.7825	0.336307	12.0523	0.205729	12.0589	0.11464	10.115	0.0813295	10.0728	0.0337156	12.6039	0.0176981	12.6464	0.0093636			5e-07	0.342	1.0101e-07	0.120267
13.7825	0.354717	14.0623	0.218201	14.0589	0.125454	12.125	0.0844417	12.0828	0.0327429	14.6039	0.0162493	14.6464	0.013368			1e-06	0.452	1.21212e-07	0.139449
15.7925	0.364674	16.0423	0.230946	16.0489	0.134991	14.125	0.0939065	14.0828	0.0373836	16.6339	0.0239113	16.6464	0.0133836			2e-06	0.566	1.41414e-07	0.157378
17.7925	0.372414	18.0523	0.249205	18.0389	0.145028	16.115	0.0923723	16.0728	0.0416549	18.6339	0.0225983	18.6564	0.00878401					1.61616e-07	0.174174
19.7825	0.385817	20.0523	0.261635	20.0289	0.158222	18.115	0.0988376	18.0728	0.0452217	20.6139	0.027419	20.6464	0.0148531					1.81818e-07	0.189939
21.7825	0.39001	22.0523	0.266504	22.0589	0.163833	20.125	0.117166	20.0828	0.0459602	22.6039	0.0227501	22.6464	0.0189864					2.0202e-07	0.204767
23.7925	0.399484	24.0423	0.270482	24.0589	0.167112	22.125	0.11625	22.0828	0.0556636	24.6239	0.019399	24.6664	0.012024					2.22222e-07	0.218739
25.7925	0.404112	26.0623	0.271306	26.0389	0.176644	24.125	0.116987	24.0828	0.0530444	26.6339	0.0260485	26.6564	0.009486					2.42424e-07	0.231926
27.7925	0.409632	28.0523	0.284223	28.0289	0.176834	26.115	0.120912	26.0728	0.0532435	28.6339	0.0219311	28.6564	0.0120347					2.62626e-07	0.244393
29.7825	0.409539	30.0523	0.289945	30.0489	0.187635	28.115	0.119138	28.0728	0.0555142	30.6139	0.0227243	30.6464	0.0144541					2.82828e-07	0.256197
31.8025	0.422146	32.0523	0.293636	32.0589	0.186419	30.125	0.131879	30.0828	0.0510364	32.6239	0.0244155	32.6664	0.0133274					3.0303e-07	0.26739
33.7925	0.422383	34.0423	0.292457	34.0389	0.189921	32.125	0.135984	32.0828	0.0606558	34.6239	0.0335013	34.6564	0.00628345					3.23232e-07	0.278018
35.7925	0.421721	36.0523	0.302352	36.0389	0.197014	34.125	0.128946	34.0828	0.0634824	36.6339	0.0287408	36.6564	0.0121369					3.43434e-07	0.288123
37.7925	0.426101	38.0523	0.299854	38.0489	0.204911	36.115	0.13671	36.0728	0.0648109	38.6139	0.0336	38.6364	0.0134					3.63636e-07	0.297742
39.8025	0.434386	40.0323	0.303783	40.0489	0.208449	38.135	0.141973	38.0928	0.06396	40.6139	0.0259658	40.6664	0.00581178					3.83838e-07	0.30691
41.8025	0.437135	42.0523	0.30445	42.0589	0.199914	40.125	0.140814	40.0828	0.065188	42.6239	0.0323748	42.6664	0.00860504					4.0404e-07	0.315658
43.7925	0.439642	44.0423	0.310622	44.0389	0.207817	42.125	0.137283	42.0828	0.0647587	44.6139	0.0336145	44.6564	0.0108482					4.24242e-07	0.324014
45.7725	0.443984	46.0523	0.318039	46.0489	0.214368	44.105	0.149027	44.0628	0.0718532	46.6139	0.0328938	46.6464	0.0105846					4.44444e-07	0.332003
47.7725	0.446917	48.0523	0.320052	48.0489	0.221055	46.135	0.142792	46.0928	0.0691952	48.6139	0.0311335	48.6364	0.014396					4.64646e-07	0.33965
49.8025	0.448483	50.0323	0.327881	50.0389	0.224932	48.135	0.151686	48.0928	0.0667112	50.6239	0.0404369	50.6664	0.0146145					4.84848e-07	0.346975
51.7825	0.453291	52.0523	0.322029	52.0389	0.214059	50.125	0.153631	50.0828	0.0717088	52.6039	0.0333597	52.6664	0.0151585					5.05051e-07	0.353999
53.7825	0.449875	54.0623	0.324459	54.0589	0.223675	52.105	0.150898	52.0628	0.0734842	54.6139	0.036155	54.6564	0.0168762					5.25253e-07	0.36074
55.7725	0.453855	56.0523	0.329186	56.0489	0.233459	54.125	0.156092	54.0828	0.066656	56.6139	0.0362454	56.6364	0.0253836					5.45455e-07	0.367215
57.7925	0.461058	58.0323	0.335133	58.0489	0.225065	56.135	0.162704	56.0928	0.0735104	58.6139	0.03252	58.6564	0.0230644					5.65657e-07	0.373439
59.8025	0.463029	60.0523	0.339419	60.0389	0.235327	58.135	0.160424	58.0928	0.0801042	60.6239	0.0349686	60.6664	0.0101947					5.85859e-07	0.379426
61.7925	0.465344	62.0623	0.336865	62.0389	0.225659	60.115	0.169172	60.0728	0.0781526	62.6239	0.0344587	62.6664	0.0126908					6.06061e-07	0.385191
63.7825	0.465091	64.0623	0.34384	64.0489	0.237706	62.125	0.160474	62.0828	0.0768582	64.6139	0.0361747	64.6464	0.014956					6.26263e-07	0.390744
65.7925	0.465159	66.0423	0.347956	66.0489	0.236364	64.125	0.162069	64.0828	0.0770862	66.6339	0.0356689	66.6564	0.0224505					6.46465e-07	0.396097
67.7925	0.467579	68.0323	0.342783	68.0489	0.234549	66.115	0.17278	66.0728	0.0785541	68.6239	0.0454053	68.6564	0.0244956					6.66667e-07	0.401261
69.8025	0.468802	70.0523	0.349388	70.0389	0.237292	68.115	0.172135	68.0728	0.080788	70.6239	0.0394362	70.6664	0.0173135					6.86869e-07	0.406246
71.7825	0.475262	72.0623	0.351773	72.0589	0.246818	70.115	0.162733	70.0728	0.0825754	72.6239	0.0402175	72.6464	0.0146267					7.07071e-07	0.411061
73.7925	0.475252	74.0423	0.351872	74.0489	0.247537	72.125	0.173915	72.0828	0.0863008	74.6339	0.0347443	74.6564	0.0225693					7.27273e-07	0.415715
75.7925	0.474341	76.0423	0.353035	76.0489	0.24018	74.115	0.173514	74.0728	0.0800116	76.6339	0.0416709	76.6564	0.0231025					7.47475e-07	0.420215
77.8025	0.473763	78.0523	0.358555	78.0289	0.256891	76.135	0.167817	76.0928	0.0869102	78.6239	0.034559	78.6364	0.0185647					7.67677e-07	0.424569
79.7825	0.47606	80.0523	0.360593	80.0589	0.256883	78.115	0.178623	78.0728	0.0834484	80.6039	0.0420041	80.6464	0.0183739					7.87879e-07	0.428784
81.7925	0.485904	82.0623	0.357414	82.0589	0.253843	80.125	0.177598	80.0828	0.08811	82.6039	0.0399991	82.6464	0.0185816					8.08081e-07	0.432866
83.7925	0.478016	84.0423	0.358127	84.0489	0.256085	82.125	0.184239	82.0828	0.0880449	84.6339	0.0437599	84.6564	0.0218474					8.28283e-07	0.436822
85.7925	0.488251	86.0523	0.356246	86.0289	0.254629	84.115	0.180476	84.0728	0.0862339	86.6139	0.0407574	86.6364	0.0247932					8.48485e-07	0.440658
87.7825	0.486352	88.0323	0.360105	88.0289	0.249764	86.115	0.178308	86.0728	0.0866105	88.6139	0.0426767	88.6464	0.0191219					8.68687e-07	0.444378
89.7825	0.48167	90.0523	0.375121	90.0589	0.268884	88.125	0.180947	88.0828	0.089721	90.6039	0.0431507	90.6464	0.0209744					8.88889e-07	0.447988
91.7925	0.487585	92.0423	0.371061	92.0589	0.260849	90.125	0.19112	90.0828	0.0936757	92.6239	0.0420913	92.6564	0.0204926					9.09091e-07	0.451493
93.7725	0.489394	94.0523	0.372408	94.0389	0.25738	92.125	0.192252	92.0828	0.0910431	94.6139	0.0414426	94.6564	0.016964					9.29293e-07	0.454898
95.7925	0.496617	96.0523	0.373153	96.0289	0.264032	94.115	0.183954	94.0728	0.0966029	96.6339	0.0474	96.6564	0.0143					9.49495e-07	0.458206
97.7825	0.492479	98.0523	0.377598	98.0489	0.267044	96.135	0.192367	96.0928	0.0945898	98.6139	0.0505037	98.6464	0.0236597					9.69697e-07	0.461422
99.8025	0.492839	100.052	0.374506	100.059	0.262939	98.125	0.195401	98.0828	0.0917861	100.624	0.0405557	100.666	0.0274628					9.89899e-07	0.464549
101.783	0.497554	102.062	0.378876	102.039	0.270946	100.125	0.189752	100.083	0.0961355	102.614	0.0427096	102.656	0.0205707					1.0101e-06	0.467591
103.793	0.500857	104.052	0.379309	104.039	0.275456	102.125	0.195566	102.083	0.0973269	104.634	0.047198	104.656	0.019748					1.0303e-06	0.470551
105.793	0.496868	106.052	0.380738	106.049	0.266414	104.115	0.19449	104.073	0.101043	106.614	0.0486503	106.636	0.021694					1.05051e-06	0.473434
107.802	0.497836	108.032	0.384545	108.029	0.272135	106.135	0.195786	106.093	0.0973216	108.624	0.0400711	108.646	0.0228236					1.07071e-06	0.476241
109.793	0.501104	110.052	0.38191	110.059	0.271934	108.115	0.196693	108.073	0.0959664	110.624	0.0470699	110.666	0.0203213					1.09091e-06	0.478975
111.793	0.498299	112.062	0.385877	112.039	0.275066	110.105	0.201988	110.063	0.0978482	112.614	0.0530505	112.656	0.019438					1.11111e-06	0.481641
113.772	0.50326	114.042	0.381573	114.049	0.271315	112.105	0.197696	112.063	0.101577	114.614	0.0490886	114.636	0.018796					1.13131e-06	0.484239
115.772	0.506836	116.032	0.383933	116.029	0.275248	114.135	0.199538	114.093	0.0999924	116.624	0.0440351	116.636	0.0170164					1.15152e-06	0.486773
117.802	0.503257	118.032	0.389726	118.039	0.278446	116.115	0.202699	116.073	0.0973504	118.624	0.0424272	118.666	0.018847					1.17172e-06	0.489244
119.793	0.507171	120.052	0.390437	120.039	0.274254	118.125	0.197409	118.083	0.105015	120.624	0.0495846	120.666	0.0244758					1.19192e-06	0.491656
121.783	0.514425	122.042	0.383999	122.049	0.279761	120.105	0.20031	120.063	0.094667	122.614	0.0520053	122.646	0.0253956					1.21212e-06	0.49401
123.772	0.509928	124.052	0.39034	124.039	0.279206	122.125	0.199024	122.083	0.0997648	124.614	0.0537299	124.636	0.022897					1.23232e-06	0.496309
125.802	0.503993	126.032	0.395498	126.049	0.281027	124.135	0.202024	124.093	0.102839	126.624	0.0437779	126.656	0.0229418					1.25253e-06	0.498554
127.783	0.503786	128.052	0.387209	128.039	0.278356	126.135	0.204394	126.093	0.094368	128.604	0.0477527	128.646	0.0279903					1.27273e-06	0.500747
129.783	0.509285	130.042	0.391748	130.039	0.282845	128.115	0.208265	128.073	0.101243	130.624	0.0542981	130.666	0.021648					1.29293e-06	0.50289
131.773	0.511614	132.062	0.39186	132.049	0.288394	130.125	0.199367	130.083	0.110789	132.614	0.0491991	132.646	0.018824					1.31313e-06	0.504985
133.792	0.512065	134.042	0.397138	134.049	0.293635	132.115	0.208393	132.073	0.10329	134.634	0.0482203	134.656	0.0245743					1.33333e-06	0.507032
135.783	0.516732	136.052	0.394191	136.049	0.285923	134.135	0.216958	134.093	0.104182	136.614	0.0512209	136.656	0.0281384					1.35354e-06	0.509035
137.803	0.514418	138.052	0.396468	138.039	0.283474	136.115	0.210491	136.073	0.109496	138.624	0.0537865	138.666	0.0204223					1.37374e-06	0.510994
139.783	0.514485	140.062	0.400274	140.059	0.291672	138.115	0.210997	138.073	0.110117	140.604	0.0573495	140.646	0.0192772					1.39394e-06	0.512911
141.792	0.511558	142.042	0.405055	142.039	0.288565	140.125	0.214604	140.083	0.105484	142.634	0.051749	142.656	0.0258516					1.41414e-06	0.514786
143.773	0.5194	144.042	0.403464	144.029	0.303022	142.115	0.214881	142.073	0.113464	144.614	0.0497371	144.656	0.0244252					1.43434e-06	0.516623
145.783	0.518777	146.052	0.40024	146.029	0.293366	144.115	0.219374	144.073	0.111416	146.624	0.0499611	146.646	0.0241215					1.45455e-06	0.51842
147.783	0.5194	148.052	0.411746	148.059	0.292191	146.115	0.211904	146.073	0.109667	148.604	0.0558288	148.646	0.0193776					1.47475e-06	0.520181
149.792	0.518623	150.042	0.401116	150.039	0.292697	148.125	0.214092	148.083	0.116455	150.604	0.0563855	150.646	0.0207867					1.49495e-06	0.521905
151.773	0.518114	152.042	0.40061	152.049	0.292273	150.105	0.213562	150.063	0.110328	152.634	0.0561308	152.656	0.0315966					1.51515e-06	0.523594
153.792	0.521439	154.052	0.401428	154.029	0.295558	152.135	0.219654	152.093	0.110389	154.634	0.0582009	154.656	0.025808					1.53535e-06	0.52525
155.783	0.522015	156.052	0.408195	156.049	0.295836	154.115	0.216358	154.073	0.11504	156.614	0.0542972	156.646	0.0258718					1.55556e-06	0.526873
157.803	0.518964	158.052	0.40703	158.059	0.302479	156.125	0.220456	156.083	0.116129	158.604	0.0577316	158.646	0.0222399					1.57576e-06	0.528463
159.792	0.526046	160.042	0.409995	160.059	0.301118	158.105	0.221106	158.063	0.113568	160.614	0.0498062	160.656	0.0298993					1.59596e-06	0.530023
161.792	0.523421	162.052	0.40592	162.039	0.301303	160.125	0.220683	160.083	0.113882	162.634	0.0571984	162.646	0.0320948					1.61616e-06	0.531553
163.792	0.527446	164.042	0.406235	164.049	0.29728	162.115	0.219927	162.073	0.109193	164.614	0.0548642	164.656	0.0233731					1.63636e-06	0.533053
165.783	0.529394	166.052	0.407084	166.049	0.295403	164.135	0.224281	164.093	0.11561	166.614	0.0601374	166.646	0.0279849					1.65657e-06	0.534525
167.792	0.525021	168.052	0.414708	168.059	0.301256	166.125	0.219954	166.083	0.120317	168.624	0.0547942	168.666	0.0297402					1.67677e-06	0.535969
169.792	0.522393	170.062	0.409808	170.039	0.304822	168.125	0.224347	168.083	0.109667	170.614	0.0546053	170.656	0.0349233					1.69697e-06	0.537387
171.773	0.528564	172.052	0.410462	172.049	0.300286	170.125	0.228188	170.083	0.11762	172.634	0.0570007	172.656	0.02704					1.71717e-06	0.538778
173.792	0.529591	174.052	0.415414	174.049	0.305941	172.115	0.22229	172.073	0.122118	174.614	0.0545977	174.656	0.0257751					1.73737e-06	0.540144
175.803	0.528387	176.032	0.414528	176.029	0.298336	174.135	0.222435	174.093	0.11419	176.624	0.058364	176.666	0.0337102					1.75758e-06	0.541485
177.783	0.525959	178.052	0.416505	178.039	0.311528	176.125	0.222132	176.083	0.113438	178.604	0.0562143	178.666	0.0320206					1.77778e-06	0.542803
179.792	0.530929	180.062	0.416518	180.039	0.31179	178.105	0.222887	178.063	0.123265	180.614	0.0544498	180.656	0.0287315					1.79798e-06	0.544096
181.773	0.533952	182.052	0.41058	182.049	0.301439	180.105	0.230451	180.063	0.119121	182.614	0.060198	182.636	0.0316478					1.81818e-06	0.545368
183.803	0.536392	184.032	0.414216	184.029	0.305897	182.135	0.229279	182.093	0.117066	184.624	0.0584907	184.636	0.0316032					1.83838e-06	0.546616
185.783	0.530934	186.032	0.424761	186.059	0.31493	184.115	0.22992	184.073	0.121738	186.604	0.0620856	186.666	0.0301632					1.85859e-06	0.547844
187.792	0.536017	188.062	0.415552	188.039	0.316392	186.125	0.226659	186.083	0.123401	188.624	0.0553083	188.666	0.0282753					1.87879e-06	0.54905
189.773	0.53657	190.062	0.424914	190.049	0.308499	188.105	0.232631	188.063	0.124145	190.614	0.0607	190.646	0.0262					1.89899e-06	0.550236
191.792	0.535463	192.042	0.425074	192.039	0.308372	190.115	0.23071	190.073	0.122469	192.634	0.0574145	192.636	0.0207461					1.91919e-06	0.551402
193.803	0.536021	194.032	0.421799	194.049	0.315664	192.135	0.228588	192.093	0.123999	194.624	0.0596073	194.656	0.0281475					1.93939e-06	0.552548
195.803	0.539003	196.052	0.429437	196.039	0.313039	194.125	0.232105	194.083	0.121395	196.624	0.0635795	196.646	0.0364222					1.9596e-06	0.553675
197.783	0.535902	198.042	0.423403	198.059	0.312909	196.115	0.238659	196.073	0.126339	198.624	0.0673611	198.666	0.0266334					1.9798e-06	0.554784
199.773	0.533822	200.062	0.421949	200.049	0.312062	198.125	0.23149	198.083	0.126331	200.614	0.0651514	200.656	0.026814					2e-06	0.555875
201.792	0.534261	202.042	0.427847	202.049	0.31863	200.115	0.230919	200.073	0.119839	202.634	0.0585834	202.656	0.0364493
203.783	0.536511	204.052	0.423638	204.049	0.319914	202.135	0.2383	202.093	0.125585	204.614	0.0601095	204.646	0.0347766
205.803	0.541118	206.032	0.428318	206.039	0.32289	204.115	0.235503	204.073	0.127082	206.624	0.0681225	206.666	0.0284249
207.783	0.543817	208.062	0.43001	208.059	0.317231	206.105	0.243486	206.063	0.125389	208.624	0.0681607	208.646	0.0298032
209.792	0.539446	210.042	0.426191	210.049	0.317805	208.125	0.237571	208.083	0.125787	210.634	0.0617497	210.656	0.0291172
211.773	0.539648	212.052	0.425552	212.029	0.316112	210.115	0.23811	210.073	0.125355	212.614	0.0614948	212.656	0.0336501
213.803	0.552179	214.052	0.431217	214.029	0.322251	212.115	0.241039	212.073	0.123813	214.624	0.0614877	214.646	0.0346912
215.783	0.543512	216.052	0.431759	216.059	0.323481	214.115	0.238378	214.073	0.129512	216.604	0.0646005	216.646	0.030688
217.792	0.547032	218.062	0.427186	218.059	0.321057	216.125	0.23828	216.083	0.129286	218.614	0.0629775	218.646	0.0241841
219.773	0.550231	220.042	0.430605	220.049	0.3203	218.105	0.235789	218.063	0.123575	220.634	0.0592924	220.666	0.0351674
221.792	0.549488	222.052	0.432225	222.029	0.327273	220.135	0.235852	220.093	0.122337	222.624	0.0639229	222.656	0.0332786
223.783	0.543678	224.052	0.42899	224.049	0.317969	222.115	0.244427	222.073	0.126932	224.614	0.0651412	224.646	0.030549
225.792	0.546901	226.052	0.437565	226.059	0.323059	224.125	0.238541	224.083	0.124573	226.604	0.0631486	226.646	0.0294648
227.792	0.544211	228.042	0.43521	228.059	0.326996	226.105	0.241993	226.063	0.132415	228.634	0.0658268	228.656	0.0320393
229.792	0.549419	230.052	0.436522	230.039	0.328079	228.125	0.241849	228.083	0.133207	230.634	0.0600988	230.656	0.0374561
231.792	0.55241	232.052	0.433324	232.049	0.320171	230.115	0.24882	230.073	0.128634	232.624	0.0669267	232.656	0.032358
233.783	0.545654	234.052	0.434034	234.039	0.326087	232.135	0.241728	232.093	0.128357	234.604	0.0676049	234.646	0.0279644
235.792	0.553211	236.052	0.438154	236.059	0.327047	234.125	0.249435	234.083	0.134768	236.624	0.0647187	236.646	0.0266224
237.792	0.54916	238.062	0.439013	238.039	0.327647	236.125	0.246194	236.083	0.131822	238.614	0.0686126	238.646	0.0300705
239.773	0.546248	240.052	0.438848	240.049	0.328845	238.125	0.246659	238.083	0.134145	240.634	0.0650964	240.666	0.0321794
241.792	0.549262	242.052	0.437026	242.049	0.323928	240.135	0.249838	240.093	0.127389	242.614	0.063702	242.636	0.0314521
243.803	0.551558	244.032	0.439427	244.039	0.324185	242.135	0.246339	242.093	0.133406	244.624	0.0630204	244.666	0.0222111
245.783	0.557225	246.062	0.437842	246.039	0.336224	244.125	0.240088	244.083	0.132508	246.624	0.0662835	246.666	0.0339966
247.792	0.554649	248.062	0.437277	248.039	0.331566	246.105	0.248955	246.063	0.136844	248.634	0.066799	248.656	0.0352241
249.773	0.551161	250.052	0.434413	250.049	0.324739	248.115	0.25168	248.073	0.134181	250.614	0.0653362	250.636	0.0356019
251.803	0.561763	252.032	0.44227	252.029	0.33376	250.135	0.240042	250.093	0.137214	252.624	0.0686232	252.636	0.0355419
253.803	0.553601	254.032	0.443839	254.059	0.33057	252.125	0.249042	252.083	0.131832	254.624	0.0677417	254.666	0.0347983
255.792	0.548641	256.062	0.443059	256.039	0.334175	254.125	0.253241	254.083	0.139699	256.624	0.0691343	256.666	0.0373651
257.772	0.555363	258.062	0.437971	258.049	0.335941	256.105	0.243445	256.063	0.138956	258.614	0.0671781	258.646	0.0387844
259.793	0.554767	260.042	0.439368	260.029	0.331689	258.115	0.253912	258.073	0.131416	260.634	0.0673385	260.656	0.0315145
261.802	0.556096	262.032	0.448295	262.049	0.336854	260.135	0.25033	260.093	0.132811	262.624	0.0663456	262.646	0.0298481
263.802	0.557049	264.052	0.444855	264.039	0.337266	262.125	0.252711	262.083	0.144881	264.624	0.0665691	264.666	0.0407407
265.783	0.558839	266.042	0.448414	266.059	0.333641	264.105	0.252892	264.063	0.134025	266.624	0.0680826	266.646	0.0439539
267.793	0.554902	268.062	0.445533	268.049	0.334987	266.125	0.250733	266.083	0.142081	268.634	0.0715346	268.646	0.0362681
269.793	0.563915	270.042	0.448863	270.049	0.341004	268.115	0.258616	268.073	0.135149	270.634	0.0692495	270.656	0.0252524
271.802	0.558095	272.052	0.44788	272.049	0.339739	270.135	0.257717	270.093	0.135711	272.624	0.0712009	272.666	0.0374758
273.802	0.562849	274.052	0.449199	274.059	0.338561	272.115	0.251201	272.073	0.141226	274.624	0.0612809	274.666	0.0350196
275.793	0.557389	276.062	0.443447	276.059	0.333191	274.125	0.256385	274.083	0.142523	276.614	0.0694055	276.646	0.0364593
277.793	0.566195	278.042	0.446233	278.049	0.331463	276.125	0.258753	276.083	0.137885	278.634	0.0705574	278.656	0.0350112
279.772	0.556405	280.052	0.452868	280.029	0.340757	278.135	0.248839	278.093	0.139831	280.634	0.0721073	280.686	0.0379294
281.802	0.559766	282.052	0.451854	282.029	0.339951	280.115	0.261097	280.073	0.143953	282.614	0.0757897	282.666	0.0415148
283.783	0.564176	284.052	0.448443	284.059	0.333236	282.125	0.263378	282.083	0.142017	284.604	0.0713029	284.646	0.0368436
285.793	0.564954	286.042	0.442117	286.059	0.340551	284.125	0.25262	284.083	0.139646	286.634	0.0725008	286.656	0.0319759
287.793	0.565492	288.052	0.45079	288.049	0.338969	286.125	0.260599	286.083	0.140612	288.634	0.074633	288.656	0.0334016
289.793	0.558515	290.052	0.451118	290.029	0.34241	288.135	0.266695	288.093	0.143333	290.624	0.0765228	290.656	0.0298785
291.783	0.55981	292.052	0.449714	292.039	0.346684	290.135	0.257145	290.093	0.145952	292.604	0.0687	292.666	0.0328
293.793	0.567747	294.052	0.452782	294.059	0.33641	292.125	0.262788	292.083	0.144636	294.624	0.0761395	294.666	0.0297308
295.793	0.569382	296.042	0.458292	296.049	0.343344	294.125	0.256689	294.083	0.142111	296.634	0.0688004	296.676	0.031337
297.793	0.571571	298.052	0.450172	298.039	0.342217	296.105	0.258445	296.063	0.146354	298.634	0.0722013	298.656	0.03568
299.793	0.564746	300.052	0.452464	300.049	0.342242	298.115	0.259448	298.073	0.140804	300.624	0.0739712	300.656	0.0426487
301.772	0.562762	303.43	0.42888	302.039	0.338287	300.135	0.26719	300.093	0.142427	303.614	0.0740004	304.446	0.0337246
303.793	0.503374	305.442	0.410338	304.049	0.318187	302.115	0.250699	302.073	0.138541	305.594	0.0746531	306.446	0.0309726
305.783	0.480904	307.442	0.390772	306.029	0.307344	304.115	0.216315	304.073	0.128566	307.624	0.0704206	308.446	0.033291
307.783	0.465519	309.452	0.385125	308.039	0.295099	306.095	0.207053	306.053	0.123403	309.624	0.0636883	310.456	0.0321721
309.783	0.456948	311.432	0.374401	310.039	0.287258	308.125	0.199751	308.083	0.123893	311.614	0.0615446	312.436	0.0395822
311.793	0.442544	313.442	0.371495	312.039	0.286969	310.125	0.193598	310.083	0.120373	313.594	0.0643699	314.446	0.0326818
313.793	0.437189	315.442	0.361157	314.049	0.280646	312.115	0.195722	312.073	0.116742	315.624	0.0648659	316.446	0.0331504
315.783	0.431136	317.442	0.356133	316.049	0.274886	314.095	0.18896	314.053	0.113706	317.624	0.0600084	318.446	0.028955
317.783	0.422536	319.432	0.350131	318.039	0.273826	316.125	0.182367	316.083	0.108448	319.624	0.0590723	320.456	0.0290603
319.793	0.416567	321.442	0.355731	320.039	0.269885	318.125	0.185749	318.083	0.114282	321.614	0.0595451	322.456	0.0323464
321.793	0.41747	323.442	0.349879	322.049	0.266385	320.125	0.178159	320.083	0.107308	323.614	0.0558005	324.446	0.0283004
323.783	0.410087	325.442	0.347318	324.049	0.269688	322.115	0.179696	322.073	0.106634	325.614	0.0557359	326.446	0.0316688
325.772	0.405111	327.442	0.338335	326.039	0.261469	324.115	0.179292	324.073	0.113542	327.624	0.0566074	328.446	0.0304354
327.783	0.407509	329.452	0.342975	328.039	0.253917	326.115	0.174304	326.073	0.109885	329.624	0.0523618	330.456	0.0225559
329.793	0.400135	331.442	0.339769	330.019	0.252285	328.125	0.167909	328.083	0.102683	331.614	0.0542145	332.456	0.0275676
331.793	0.397076	333.442	0.329506	332.029	0.255639	330.125	0.168541	330.083	0.0963171	333.614	0.0513058	334.446	0.0281766
333.772	0.391515	335.442	0.327016	334.049	0.249175	332.115	0.172906	332.073	0.100787	335.624	0.0519238	336.446	0.0271034
335.783	0.392628	337.452	0.334014	336.039	0.250716	334.115	0.163337	334.073	0.0987082	337.624	0.0585136	338.446	0.0277789
337.783	0.393654	339.452	0.328395	338.039	0.246824	336.125	0.167963	336.083	0.103454	339.604	0.0539489	340.456	0.0186308
339.793	0.387298	341.442	0.328622	340.019	0.245513	338.125	0.171934	338.083	0.100358	341.614	0.0557862	342.456	0.027106
341.793	0.388985	343.442	0.321614	342.049	0.244136	340.105	0.165959	340.063	0.0992502	343.614	0.0503589	344.446	0.0259528
343.783	0.382053	345.422	0.32113	344.049	0.237793	342.115	0.161399	342.073	0.0962455	345.624	0.0529343	346.446	0.0295766
345.783	0.38423	347.452	0.323111	346.039	0.239201	344.115	0.162869	344.073	0.100509	347.624	0.0510757	348.456	0.025781
347.783	0.373907	349.452	0.318342	348.019	0.24253	346.125	0.160617	346.083	0.0947071	349.614	0.053723	350.456	0.0217285
349.793	0.378149	351.432	0.321473	350.019	0.235032	348.125	0.162993	348.083	0.0991484	351.614	0.050135	352.446	0.0305492
351.793	0.380561	353.442	0.310124	352.049	0.23437	350.115	0.155835	350.073	0.0951807	353.614	0.0522388	354.436	0.0250581
353.783	0.374194	355.442	0.318206	354.049	0.231322	352.115	0.153601	352.073	0.0912675	355.624	0.0482122	356.476	0.0242621
355.783	0.370646	357.432	0.310435	356.039	0.236231	354.115	0.156175	354.073	0.0964751	357.604	0.0492571	358.456	0.0249508
357.783	0.372862	359.452	0.307379	358.019	0.231534	356.125	0.158578	356.083	0.0975101	359.614	0.048912	360.456	0.024234
359.793	0.369986	361.442	0.312458	360.039	0.235437	358.105	0.146696	358.063	0.0914954	361.614	0.0491276	362.446	0.0254936
361.793	0.372186	363.442	0.306416	362.049	0.228088	360.115	0.151072	360.073	0.0921601	363.614	0.0444215	364.446	0.0221087
363.783	0.363884	365.442	0.317766	364.049	0.227346	362.115	0.149803	362.073	0.0919233	365.624	0.0489258	366.446	0.0242334
365.763	0.36033	367.452	0.302447	366.029	0.230989	364.115	0.14957	364.073	0.0906191	367.624	0.0525097	368.456	0.0325672
367.783	0.366393	369.442	0.299703	368.039	0.226486	366.125	0.152222	366.083	0.0916649	369.614	0.0462695	370.456	0.035593
369.793	0.364105	371.432	0.303037	370.049	0.221332	368.125	0.141495	368.083	0.0926648	371.614	0.0491831	372.446	0.0250226
371.793	0.358626	373.442	0.310271	372.029	0.221712	370.115	0.154098	370.073	0.0929561	373.614	0.0515633	374.446	0.0243006
373.783	0.361584	375.442	0.305337	374.049	0.228793	372.115	0.144993	372.073	0.0872245	375.624	0.0473225	376.446	0.0293455
375.783	0.358006	377.432	0.300809	376.039	0.227117	374.115	0.145505	374.073	0.0857092	377.624	0.0490429	378.456	0.021962
377.793	0.360023	379.442	0.302037	378.039	0.228211	376.125	0.148276	376.083	0.0861832	379.614	0.0449302	380.456	0.0256324
379.793	0.354946	381.442	0.30154	380.049	0.220427	378.125	0.142325	378.083	0.0863088	381.614	0.0457262	382.446	0.023752
381.772	0.354895	383.442	0.29966	382.049	0.222143	380.115	0.142083	380.073	0.0837006	383.614	0.0417207	384.446	0.021807
383.783	0.34894	385.442	0.298857	384.039	0.223923	382.115	0.145907	382.073	0.0865451	385.624	0.0488309	386.446	0.0271576
385.783	0.351781	387.452	0.295862	386.039	0.220009	384.115	0.146819	384.073	0.0832901	387.624	0.0518194	388.436	0.0256768
387.793	0.357389	389.442	0.292455	388.019	0.218785	386.125	0.140575	386.083	0.0864848	389.614	0.0428578	390.456	0.0188728
389.793	0.354732	391.442	0.297776	390.049	0.225482	388.125	0.137668	388.083	0.0846258	391.614	0.0434923	392.446	0.0260837
391.772	0.343703	393.442	0.294569	392.049	0.22101	390.115	0.144012	390.073	0.0828019	393.624	0.0429673	394.446	0.0215506
393.783	0.348936	395.452	0.294306	394.029	0.216829	392.115	0.14141	392.073	0.0864624	395.624	0.0433088	396.446	0.0263712
395.783	0.350209	397.452	0.294466	396.039	0.21557	394.125	0.139646	394.083	0.0831471	397.614	0.0447297	398.456	0.0229634
397.793	0.350281	399.442	0.292533	398.039	0.211362	396.125	0.13823	396.083	0.0790192	399.614	0.0496621	400.456	0.0205506
399.772	0.348961	401.442	0.290734	400.029	0.209997	398.115	0.145953	398.073	0.086947	401.614	0.0433997	402.436	0.0235272
401.783	0.346169	403.442	0.284309	402.049	0.215802	400.115	0.138811	400.073	0.0787689	403.624	0.0447846	404.446	0.0252515
403.783	0.34485	405.452	0.288826	404.039	0.209962	402.115	0.137312	402.073	0.0842237	405.604	0.0491155	406.446	0.0240576
405.783	0.346849	407.452	0.284589	406.039	0.204526	404.125	0.136351	404.083	0.0889202	407.604	0.0446987	408.456	0.0219736
407.793	0.337042	409.432	0.293863	408.039	0.210605	406.105	0.135044	406.063	0.0834353	409.614	0.0414626	410.446	0.0200524
409.793	0.341767	411.442	0.286079	410.049	0.214553	408.105	0.131091	408.063	0.081467	411.614	0.0383584	412.436	0.0261361
411.783	0.346102	413.442	0.281843	412.049	0.212339	410.115	0.133394	410.073	0.0781354	413.604	0.043157	414.426	0.0220462
413.783	0.342335	415.452	0.293073	414.039	0.208843	412.115	0.131818	412.073	0.0793226	415.604	0.0478819	416.456	0.0262246
415.783	0.338307	417.452	0.282563	416.039	0.207682	414.105	0.137695	414.063	0.0829739	417.614	0.0410494	418.456	0.0241428
417.793	0.34246	419.432	0.29088	418.039	0.208386	416.105	0.13519	416.063	0.0849707	419.614	0.0425916	420.446	0.0242431
419.793	0.339503	421.422	0.279836	420.049	0.21335	418.115	0.137073	418.073	0.0819483	421.614	0.0428169	422.446	0.0228758
421.783	0.342073	423.442	0.279337	422.049	0.206586	420.115	0.136401	420.073	0.0810459	423.624	0.0411074	424.446	0.0234576
423.783	0.34148	425.452	0.279974	424.039	0.208705	422.115	0.135804	422.073	0.0755183	425.624	0.0414	426.456	0.0202761
425.783	0.334056	427.452	0.283283	426.039	0.205743	424.125	0.13448	424.083	0.0828455	427.614	0.0400494	428.456	0.0158847
427.793	0.338638	429.442	0.272554	428.039	0.210459	426.125	0.136102	426.083	0.0776648	429.614	0.0395262	430.446	0.0244781
429.793	0.334148	431.442	0.27485	430.049	0.205051	428.115	0.133589	428.073	0.0884306	431.614	0.0468191	432.446	0.026049
431.783	0.338394	433.442	0.282437	432.049	0.208884	430.115	0.128873	430.073	0.0763119	433.624	0.0421309	434.446	0.0234319
433.763	0.331782	435.452	0.276322	434.039	0.204196	432.115	0.134742	432.073	0.0811946	435.624	0.0402301	436.456	0.0212652
435.783	0.331733	437.442	0.273548	436.039	0.207255	434.125	0.140766	434.083	0.083452	437.604	0.0417842	438.456	0.0231984
437.793	0.334808	439.442	0.274356	438.039	0.206645	436.125	0.129015	436.083	0.0783112	439.614	0.0384691	440.446	0.0265774
439.793	0.334143	441.442	0.266895	440.029	0.206885	438.105	0.131301	438.063	0.0744449	441.614	0.0454189	442.446	0.0202258
441.783	0.330248	443.452	0.278627	442.039	0.20243	440.115	0.130117	440.073	0.0795261	443.624	0.0396476	444.446	0.0210815
443.783	0.326877	445.432	0.274205	444.039	0.201935	442.115	0.135132	442.073	0.0768585	445.624	0.037163	446.436	0.0235377
445.793	0.328378	447.442	0.266594	446.039	0.203025	444.125	0.126446	444.083	0.0747664	447.604	0.0383217	448.436	0.0262743
447.793	0.331113	449.442	0.272671	448.049	0.196375	446.125	0.125422	446.083	0.0782871	449.594	0.0434489	450.436	0.031596
449.783	0.326203	451.442	0.274959	450.029	0.195383	448.105	0.130365	448.063	0.0782283	451.624	0.0406991	452.446	0.0220998
451.783	0.3273	453.452	0.268353	452.039	0.204715	450.095	0.126899	450.053	0.0752468	453.624	0.0382602	454.446	0.0239195
453.783	0.325115	455.432	0.268937	454.039	0.203412	452.125	0.130439	452.083	0.0803465	455.614	0.0426025	456.436	0.0163288
455.793	0.32643	457.442	0.273663	456.039	0.199997	454.125	0.125037	454.083	0.0752193	457.614	0.0425004	458.456	0.0192348
457.793	0.324315	459.442	0.270649	458.049	0.196422	456.115	0.122751	456.073	0.0727033	459.614	0.0364623	460.446	0.023371
459.783	0.323501	461.442	0.272555	460.049	0.194406	458.115	0.123051	458.073	0.0707452	461.624	0.0416823	462.446	0.0193743
461.783	0.325193	463.432	0.273571	462.039	0.198066	460.115	0.122233	460.073	0.0781431	463.624	0.0430697	464.446	0.0246393
463.783	0.320765	465.452	0.270086	464.039	0.197081	462.125	0.121785	462.083	0.0716586	465.614	0.0376165	466.456	0.0245264
465.793	0.320344	467.442	0.268567	466.039	0.192855	464.125	0.124382	464.083	0.0733792	467.614	0.0373689	468.456	0.0190007
467.772	0.328944	469.442	0.272296	468.049	0.196339	466.115	0.119019	466.073	0.0703212	469.594	0.0363011	470.446	0.0273766
469.783	0.317934	471.442	0.260636	470.029	0.194941	468.115	0.12427	468.073	0.0750774	471.624	0.04	472.446	0.0248745
471.783	0.326462	473.452	0.268208	472.029	0.192177	470.095	0.124741	470.053	0.0710328	473.624	0.0424349	474.456	0.0255017
473.783	0.327127	475.452	0.267934	474.039	0.194975	472.125	0.118319	472.083	0.0737255	475.614	0.0406956	476.436	0.0228581
475.793	0.323304	477.442	0.269453	476.019	0.198593	474.125	0.127332	474.083	0.0807696	477.614	0.0404255	478.436	0.0276969
477.793	0.319179	479.442	0.265131	478.049	0.200525	476.115	0.127631	476.073	0.0774187	479.614	0.0375395	480.446	0.0212922
479.783	0.316142	481.442	0.267819	480.049	0.193462	478.115	0.125812	478.073	0.0782771	481.604	0.0417037	482.426	0.0221716
481.783	0.322942	483.452	0.269866	482.039	0.194428	480.115	0.123857	480.073	0.073222	483.604	0.0370009	484.456	0.0222494
483.783	0.320482	485.452	0.262478	484.019	0.19742	482.105	0.129694	482.063	0.0785646	485.614	0.0369538	486.456	0.0193692
485.793	0.319967	487.442	0.263308	486.039	0.191939	484.105	0.126691	484.063	0.0810778	487.614	0.0402971	488.436	0.0227377
487.793	0.320861	489.442	0.263481	488.049	0.193076	486.115	0.126464	486.073	0.0769458	489.614	0.0419783	490.446	0.0219008
489.783	0.317787	491.442	0.262874	490.049	0.19257	488.115	0.121613	488.073	0.0699559	491.624	0.0420196	492.446	0.0206954
491.783	0.318632	493.452	0.269516	492.039	0.187772	490.115	0.126204	490.073	0.0775607	493.624	0.0415854	494.456	0.0199162
493.783	0.319643	495.442	0.266075	494.039	0.194611	492.125	0.120221	492.083	0.0695944	495.614	0.0404025	496.456	0.0243052
495.793	0.315126	497.432	0.265399	496.049	0.19505	494.125	0.132026	494.083	0.0765736	497.614	0.0391877	498.446	0.0197383
497.772	0.310386	499.442	0.25961	498.049	0.186044	496.115	0.119773	496.073	0.0724459	499.614	0.0364194	500.446	0.0185759
499.772	0.314642	501.442	0.259768	500.039	0.190893	498.115	0.116541	498.073	0.067421	501.624	0.044729	502.446	0.0227376
501.783	0.317514	503.452	0.264891	502.039	0.19133	500.115	0.118484	500.073	0.0731446	503.624	0.037239	504.456	0.021468
503.793	0.318808	505.442	0.262786	504.039	0.191056	502.125	0.1227	502.083	0.0738808	505.614	0.0389571	506.456	0.020842
505.793	0.315864	507.442	0.257334	506.049	0.190607	504.125	0.122369	504.083	0.0742488	507.614	0.0377958	508.446	0.0169423
507.783	0.313933	509.442	0.25921	508.049	0.186573	506.115	0.118022	506.073	0.0677213	509.624	0.0370846	510.446	0.0227987
509.783	0.314027	511.452	0.260671	510.039	0.186462	508.115	0.11775	508.073	0.0704322	511.624	0.0342689	512.446	0.0256527
511.783	0.312058	513.452	0.266182	512.039	0.188842	510.125	0.117773	510.083	0.0688202	513.614	0.0358868	514.456	0.0196573
513.792	0.312282	515.442	0.25473	514.039	0.188425	512.125	0.119615	512.083	0.0680274	515.614	0.0367415	516.456	0.023918
515.792	0.315964	517.442	0.253416	516.049	0.192475	514.115	0.121291	514.073	0.068987	517.594	0.0412473	518.446	0.0228951
517.782	0.318488	519.442	0.258312	518.029	0.189295	516.115	0.117631	516.073	0.0733229	519.624	0.0332889	520.426	0.0208424
519.782	0.310549	521.452	0.26064	520.039	0.188067	518.095	0.121875	518.053	0.0778604	521.624	0.0358387	522.456	0.0215907
521.763	0.314147	523.452	0.253982	522.039	0.184664	520.125	0.124443	520.083	0.0709554	523.614	0.0366527	524.436	0.0207543
523.792	0.314715	525.442	0.252417	524.039	0.183604	522.125	0.117167	522.083	0.0683574	525.614	0.037882	526.456	0.0174895
525.792	0.312323	527.422	0.2506	526.049	0.186352	524.115	0.112931	524.073	0.0671471	527.614	0.0304553	528.446	0.0163566
527.782	0.304016	529.442	0.262531	528.049	0.182072	526.115	0.112852	526.073	0.06512	529.624	0.0366068	530.446	0.0183251
529.782	0.309727	531.452	0.249914	530.039	0.19171	528.115	0.110953	528.073	0.0737844	531.624	0.0349591	532.456	0.0212713
531.782	0.307666	533.452	0.254119	532.039	0.188517	530.125	0.119991	530.083	0.0671008	533.614	0.0449091	534.456	0.023955
533.773	0.312602	535.442	0.251723	534.039	0.18492	532.125	0.116877	532.083	0.0676832	535.614	0.0396305	536.446	0.0216615
535.792	0.306301	537.442	0.259602	536.049	0.180703	534.115	0.112108	534.073	0.0701918	537.614	0.0332825	538.446	0.0208991
537.782	0.298323	539.442	0.255375	538.029	0.186078	536.115	0.115293	536.073	0.0645318	539.624	0.0304376	540.446	0.0185698
539.782	0.303988	541.452	0.247457	540.039	0.19144	538.115	0.116537	538.073	0.071055	541.624	0.0419671	542.456	0.0251031
541.782	0.315917	543.452	0.251778	542.039	0.179423	540.125	0.117333	540.083	0.0706034	543.614	0.0358143	544.456	0.0198023
543.792	0.308534	545.442	0.256208	544.039	0.180814	542.125	0.111712	542.083	0.0687681	545.614	0.0361883	546.446	0.0206475
545.792	0.307869	547.442	0.258198	546.049	0.18172	544.115	0.114683	544.073	0.0689518	547.594	0.0325518	548.446	0.0227966
547.782	0.302049	549.452	0.247729	548.029	0.178502	546.115	0.107854	546.073	0.0609247	549.604	0.0308337	550.446	0.0169934
549.782	0.308771	551.452	0.254111	550.029	0.186665	548.095	0.109981	548.053	0.067424	551.624	0.0361418	552.456	0.0174134
551.782	0.305896	553.442	0.254674	552.039	0.183528	550.105	0.116286	550.063	0.0662228	553.614	0.0335858	554.436	0.0243033
553.792	0.300466	555.442	0.252489	554.039	0.179206	552.125	0.113053	552.083	0.0712056	555.594	0.029644	556.436	0.0190695
555.792	0.307819	557.442	0.255965	556.049	0.183707	554.115	0.112167	554.073	0.063933	557.614	0.0370027	558.446	0.0212749
557.782	0.305389	559.442	0.245546	558.039	0.177661	556.095	0.113693	556.053	0.0687372	559.624	0.0400769	560.446	0.0162469
559.782	0.305166	561.452	0.258713	560.039	0.179257	558.115	0.106519	558.073	0.062291	561.624	0.0334231	562.456	0.015712
561.792	0.299892	563.432	0.251382	562.039	0.177366	560.125	0.114233	560.083	0.0720873	563.614	0.0344962	564.456	0.012782
563.792	0.304165	565.442	0.254036	564.049	0.182829	562.125	0.107622	562.083	0.0679683	565.614	0.0367773	566.446	0.0274434
565.773	0.305584	567.442	0.248886	566.049	0.179767	564.115	0.115494	564.073	0.0700666	567.624	0.0369051	568.446	0.0203893
567.782	0.304969	569.452	0.245382	568.039	0.176619	566.115	0.107335	566.073	0.0657695	569.624	0.0357179	570.446	0.0194926
569.763	0.301461	571.452	0.249986	570.039	0.177508	568.125	0.11035	568.083	0.0700941	571.624	0.039102	572.456	0.0134581
571.792	0.300752	573.442	0.247812	572.039	0.174454	570.125	0.113543	570.083	0.067299	573.614	0.035511	574.456	0.0212962
573.792	0.304273	575.442	0.249698	574.049	0.178304	572.125	0.114325	572.083	0.0671258	575.614	0.0346657	576.446	0.0192142
575.773	0.300429	577.442	0.243427	576.049	0.178531	574.115	0.10947	574.073	0.0635895	577.624	0.0286848	578.446	0.0185492
577.773	0.304922	579.452	0.249282	578.039	0.175814	576.115	0.112835	576.073	0.0649871	579.604	0.03504	580.446	0.0205305
579.782	0.301553	581.452	0.252441	580.039	0.181311	578.125	0.112294	578.083	0.0743395	581.604	0.0324538	582.456	0.0147098
581.792	0.296784	583.442	0.249401	582.039	0.178597	580.105	0.114127	580.063	0.0673102	583.614	0.031072	584.456	0.0156806
583.792	0.299849	585.442	0.242116	584.029	0.184307	582.105	0.10861	582.063	0.0598285	585.594	0.0337963	586.446	0.0245763
585.782	0.306694	587.422	0.252179	586.049	0.179739	584.115	0.108575	584.073	0.0665697	587.624	0.0357	588.426	0.0200474
587.782	0.298551	589.452	0.246024	588.039	0.174512	586.095	0.11329	586.053	0.0675347	589.604	0.0351857	590.446	0.0215815
589.782	0.296541	591.452	0.243994	590.019	0.179304	588.125	0.109468	588.083	0.0648823	591.604	0.0340971	592.456	0.0209481
591.792	0.306549	593.442	0.248333	592.039	0.178769	590.105	0.10979	590.063	0.0715799	593.614	0.0355294	594.446	0.0236192

## Sheet: Fig4D
10 000nM PCNA on His-MBP-CterDP2∆cPIP		1 000nM PCNA on His-MBP-CterDP2
X	Y	X	Y
0.2078	-0.00107409	2.0523	0.0140614
2.1978	0.0038115	4.0423	0.082165
4.1978	-0.00179814	6.0423	0.123299
6.1978	0.0165571	8.0423	0.158217
8.2078	0.00629719	10.0523	0.186795
11.9878	0.015743	12.0523	0.205729
13.9678	0.0222877	14.0623	0.218201
15.9778	0.0279501	16.0423	0.230946
17.9978	0.0261545	18.0523	0.249205
19.9878	0.0319285	20.0523	0.261635
21.9878	0.0252788	22.0523	0.266504
23.9878	0.0343715	24.0423	0.270482
25.9778	0.0313506	26.0623	0.271306
27.9978	0.0291494	28.0523	0.284223
29.9878	0.0329796	30.0523	0.289945
31.9878	0.0333675	32.0523	0.293636
33.9878	0.0358207	34.0423	0.292457
35.9778	0.0331206	36.0523	0.302352
37.9978	0.0384301	38.0523	0.299854
39.9878	0.0391805	40.0323	0.303783
41.9878	0.0382791	42.0523	0.30445
43.9678	0.046675	44.0423	0.310622
45.9778	0.0447356	46.0523	0.318039
47.9778	0.0458048	48.0523	0.320052
49.9878	0.048564	50.0323	0.327881
51.9678	0.0456717	52.0523	0.322029
53.9878	0.0467494	54.0623	0.324459
55.9778	0.042147	56.0523	0.329186
57.9878	0.0479297	58.0323	0.335133
59.9878	0.0508683	60.0523	0.339419
61.9878	0.0434606	62.0623	0.336865
63.9678	0.052868	64.0623	0.34384
65.9778	0.0517056	66.0423	0.347956
67.9878	0.0503117	68.0323	0.342783
69.9778	0.0499327	70.0523	0.349388
71.9678	0.0481199	72.0623	0.351773
73.9778	0.0529589	74.0423	0.351872
75.9978	0.0501911	76.0423	0.353035
77.9778	0.051672	78.0523	0.358555
79.9878	0.0559674	80.0523	0.360593
81.9878	0.0499383	82.0623	0.357414
83.9778	0.0511371	84.0423	0.358127
85.9778	0.058263	86.0523	0.356246
87.9878	0.0583942	88.0323	0.360105
89.9878	0.0552573	90.0523	0.375121
91.9878	0.0707055	92.0423	0.371061
93.9778	0.0596563	94.0523	0.372408
95.9978	0.0692621	96.0523	0.373153
97.9878	0.0609714	98.0523	0.377598
99.9878	0.0620717	100.052	0.374506
101.988	0.0615311	102.062	0.378876
103.978	0.0665753	104.052	0.379309
105.998	0.0615344	106.052	0.380738
107.988	0.065022	108.032	0.384545
109.988	0.0677663	110.052	0.38191
111.988	0.0676796	112.062	0.385877
113.978	0.0607474	114.042	0.381573
115.988	0.0696136	116.032	0.383933
117.988	0.0642787	118.032	0.389726
119.968	0.07081	120.052	0.390437
121.988	0.0666052	122.042	0.383999
123.978	0.0685147	124.052	0.39034
125.988	0.0717427	126.032	0.395498
127.988	0.0719145	128.052	0.387209
129.988	0.068374	130.042	0.391748
131.978	0.0772823	132.062	0.39186
133.998	0.0712953	134.042	0.397138
135.988	0.0766068	136.052	0.394191
137.988	0.0765426	138.052	0.396468
139.988	0.0732954	140.062	0.400274
141.978	0.0793426	142.042	0.405055
143.998	0.077176	144.042	0.403464
145.978	0.0751924	146.052	0.40024
147.988	0.0827141	148.052	0.411746
149.988	0.0767886	150.042	0.401116
151.978	0.0849996	152.042	0.40061
153.978	0.0789793	154.052	0.401428
155.988	0.0791861	156.052	0.408195
157.968	0.0836739	158.052	0.40703
159.988	0.0810121	160.042	0.409995
161.978	0.0834921	162.052	0.40592
163.998	0.0810902	164.042	0.406235
165.978	0.0809122	166.052	0.407084
167.988	0.0829675	168.052	0.414708
169.988	0.0754067	170.062	0.409808
171.978	0.0780075	172.052	0.410462
173.978	0.0799032	174.052	0.415414
175.988	0.0799082	176.032	0.414528
177.988	0.0856647	178.052	0.416505
179.988	0.0853682	180.062	0.416518
181.978	0.0862925	182.052	0.41058
183.988	0.098249	184.032	0.414216
185.988	0.0818501	186.032	0.424761
187.988	0.0845089	188.062	0.415552
189.988	0.0930809	190.062	0.424914
191.998	0.0838681	192.042	0.425074
193.988	0.0956914	194.032	0.421799
195.978	0.0924215	196.052	0.429437
197.988	0.0965276	198.042	0.423403
199.968	0.0867865	200.062	0.421949
201.998	0.0853989	202.042	0.427847
203.988	0.101264	204.052	0.423638
205.988	0.0918585	206.032	0.428318
207.968	0.0985323	208.062	0.43001
209.978	0.0907929	210.042	0.426191
211.998	0.0992971	212.052	0.425552
213.988	0.0967925	214.052	0.431217
215.968	0.0913051	216.052	0.431759
217.988	0.0956909	218.062	0.427186
219.978	0.0972271	220.042	0.430605
221.998	0.0926136	222.052	0.432225
223.978	0.101246	224.052	0.42899
225.988	0.103688	226.052	0.437565
227.988	0.0967477	228.042	0.43521
229.968	0.100095	230.052	0.436522
231.998	0.0907401	232.052	0.433324
233.978	0.0968315	234.052	0.434034
235.988	0.102186	236.052	0.438154
237.968	0.101871	238.062	0.439013
239.978	0.105786	240.052	0.438848
241.978	0.102017	242.052	0.437026
243.988	0.104725	244.032	0.439427
245.988	0.111408	246.062	0.437842
247.988	0.101929	248.062	0.437277
249.978	0.106104	250.052	0.434413
251.988	0.101297	252.032	0.44227
253.988	0.108186	254.032	0.443839
255.988	0.102786	256.062	0.443059
257.968	0.11105	258.062	0.437971
259.978	0.107309	260.042	0.439368
261.988	0.111328	262.032	0.448295
263.988	0.111785	264.052	0.444855
265.968	0.103906	266.042	0.448414
267.978	0.103693	268.062	0.445533
269.978	0.112284	270.042	0.448863
271.978	0.113846	272.052	0.44788
273.988	0.11643	274.052	0.449199
275.988	0.113457	276.062	0.443447
277.978	0.105321	278.042	0.446233
279.998	0.107956	280.052	0.452868
281.988	0.110062	282.052	0.451854
283.968	0.114675	284.052	0.448443
285.988	0.112695	286.042	0.442117
287.978	0.11383	288.052	0.45079
289.998	0.115246	290.052	0.451118
291.978	0.120156	292.052	0.449714
293.988	0.118964	294.052	0.452782
295.988	0.116489	296.042	0.458292
297.978	0.115468	298.052	0.450172
299.978	0.1181	300.052	0.452464
301.978	0.119864	303.442	0.42888
303.988	0.116665	305.442	0.410338
312.388	0.103317	307.442	0.390772
314.398	0.105192	309.452	0.385125
316.398	0.0975341	311.432	0.374401
318.398	0.0987484	313.442	0.371495
320.388	0.0951527	315.442	0.361157
322.398	0.0976559	317.442	0.356133
324.398	0.103243	319.432	0.350131
326.398	0.0936333	321.442	0.355731
328.378	0.0915764	323.442	0.349879
330.388	0.093921	325.442	0.347318
332.388	0.100999	327.442	0.338335
334.398	0.0931676	329.452	0.342975
336.398	0.0968232	331.442	0.339769
338.378	0.0981599	333.442	0.329506
340.388	0.0881079	335.442	0.327016
342.398	0.0903528	337.452	0.334014
344.398	0.0887882	339.452	0.328395
346.378	0.0870804	341.442	0.328622
348.388	0.0897094	343.442	0.321614
350.408	0.0914314	345.422	0.32113
352.398	0.088	347.452	0.323111
354.378	0.085868	349.452	0.318342
356.398	0.0855193	351.432	0.321473
358.378	0.0854515	353.442	0.310124
360.408	0.0932959	355.442	0.318206
362.388	0.089687	357.432	0.310435
364.398	0.0887528	359.452	0.307379
366.398	0.0881463	361.442	0.312458
368.388	0.0961993	363.442	0.306416
370.408	0.0886056	365.442	0.317766
372.388	0.091003	367.452	0.302447
374.378	0.0869535	369.442	0.299703
376.398	0.0880108	371.432	0.303037
378.388	0.0882925	373.442	0.310271
380.388	0.0883055	375.442	0.305337
382.388	0.0922114	377.432	0.300809
384.398	0.0926716	379.442	0.302037
386.398	0.0885208	381.442	0.30154
388.388	0.0903904	383.442	0.29966
390.398	0.0884785	385.442	0.298857
392.398	0.0828569	387.452	0.295862
394.398	0.0874221	389.442	0.292455
396.378	0.0843125	391.442	0.297776
398.378	0.0900806	393.442	0.294569
400.388	0.0890704	395.452	0.294306
402.398	0.0830572	397.452	0.294466
404.378	0.085285	399.442	0.292533
406.378	0.0892008	401.442	0.290734
408.388	0.0865371	403.442	0.284309
410.398	0.0820838	405.452	0.288826
412.398	0.0878403	407.452	0.284589
414.378	0.0853804	409.432	0.293863
416.378	0.0795522	411.442	0.286079
418.408	0.0857416	413.442	0.281843
420.398	0.0903936	415.452	0.293073
422.378	0.0861683	417.452	0.282563
424.378	0.0900429	419.432	0.29088
426.388	0.0940682	421.422	0.279836
428.408	0.0827366	423.442	0.279337
430.388	0.0881	425.452	0.279974
432.398	0.0899924	427.452	0.283283
434.398	0.0883989	429.442	0.272554
436.388	0.0835088	431.442	0.27485
438.388	0.085826	433.442	0.282437
440.388	0.0830804	435.452	0.276322
442.378	0.0833089	437.442	0.273548
444.398	0.0840065	439.442	0.274356
446.388	0.0874309	441.442	0.266895
448.388	0.0830463	443.452	0.278627
450.388	0.0847995	445.432	0.274205
452.398	0.0832716	447.442	0.266594
454.398	0.0897521	449.442	0.272671
456.388	0.0807104	451.442	0.274959
458.388	0.0882068	453.452	0.268353
460.398	0.0825853	455.432	0.268937
462.398	0.0855078	457.442	0.273663
464.378	0.0857076	459.442	0.270649
466.388	0.0911281	461.442	0.272555
468.398	0.0897501	463.432	0.273571
470.398	0.086407	465.452	0.270086
472.378	0.0887415	467.442	0.268567
474.388	0.085236	469.442	0.272296
476.388	0.0835757	471.442	0.260636
478.398	0.0872998	473.452	0.268208
480.378	0.0944715	475.452	0.267934
482.378	0.088245	477.442	0.269453
484.388	0.0822073	479.442	0.265131
486.408	0.0869408	481.442	0.267819
488.398	0.0897385	483.452	0.269866
490.378	0.0811936	485.452	0.262478
492.378	0.0876833	487.442	0.263308
494.388	0.0821682	489.442	0.263481
496.408	0.0818542	491.442	0.262874
498.388	0.088587	493.452	0.269516
500.398	0.0852377	495.442	0.266075
502.398	0.0839785	497.432	0.265399
504.388	0.0823377	499.442	0.25961
506.388	0.0839137	501.442	0.259768
508.398	0.0783479	503.452	0.264891
510.398	0.0869911	505.442	0.262786
512.398	0.0824449	507.442	0.257334
514.388	0.0841428	509.442	0.25921
516.388	0.0825347	511.452	0.260671
518.398	0.0854786	513.452	0.266182
520.398	0.0823264	515.442	0.25473
522.378	0.0857843	517.442	0.253416
524.388	0.0839285	519.442	0.258312
526.388	0.0844571	521.452	0.26064
528.398	0.0806929	523.452	0.253982
530.398	0.0883201	525.442	0.252417
532.378	0.0829899	527.422	0.2506
534.388	0.0800574	529.442	0.262531
536.398	0.0850769	531.452	0.249914
538.398	0.086167	533.452	0.254119
540.378	0.0833481	535.442	0.251723
542.388	0.08335	537.442	0.259602
544.408	0.0864605	539.442	0.255375
546.398	0.0906215	541.452	0.247457
548.378	0.0832921	543.452	0.251778
550.398	0.0748065	545.442	0.256208
552.388	0.0819317	547.442	0.258198
554.408	0.0832541	549.452	0.247729
556.388	0.0841421	551.452	0.254111
558.378	0.0893532	553.442	0.254674
560.398	0.0816788	555.442	0.252489
562.388	0.0831346	557.442	0.255965
564.408	0.0849631	559.442	0.245546
566.388	0.0852864	561.452	0.258713
568.398	0.0848779	563.432	0.251382
570.398	0.078479	565.442	0.254036
572.388	0.084518	567.442	0.248886
574.388	0.0820105	569.452	0.245382
576.398	0.0815168	571.452	0.249986
578.398	0.0827156	573.442	0.247812
580.398	0.0894505	575.442	0.249698
582.388	0.0883317	577.442	0.243427
584.398	0.0870272	579.452	0.249282
586.398	0.079907	581.452	0.252441
588.398	0.0790864	583.442	0.249401
590.378	0.084818	585.442	0.242116
592.388	0.0811821	587.422	0.252179
594.388	0.0873413	589.452	0.246024
596.398	0.0828355	591.452	0.243994
598.378	0.0844474	593.442	0.248333

## Sheet: Fig5A
2000nM Primase		1000nM Primase		500nM Primase		250nM Primase		125nM Primase		61.5nM Primase		31.25nM Primase			STEADY STATE		FIT
X	Y	X	Y	X	Y	X	Y	X	Y	X	Y	X	Y		X	Y	X	Y
0.00580001	0.000927045	0.0948	0.00363386	0.5314	-0.0067924	0.34	-0.00499175	0.34	0.00260825	0.9147	0.0153286	0.3533	0.0024612		0	0	0	0
2.0058	1.12497	2.0948	0.653552	2.5314	0.34079	2.35	0.193647	2.35	0.110647	2.9147	0.0710807	2.3633	0.0330268		3.125e-08	0.308	2.0202e-08	0.155685
4.0058	1.44634	4.0948	1.07548	4.5314	0.641432	4.33	0.349866	4.33	0.203066	4.9147	0.117012	4.3433	0.0601958		6.25e-08	0.461	4.0404e-08	0.290581
6.0058	1.53322	6.0948	1.25679	6.5314	0.830876	6.34	0.475217	6.34	0.283417	6.9247	0.151296	6.3533	0.0843116		1.25e-07	0.723	6.06061e-08	0.408593
8.0158	1.56094	8.1048	1.32695	8.5414	0.949182	8.34	0.566522	8.34	0.340822	8.9147	0.195639	8.3533	0.10149		2.5e-07	1.02	8.08081e-08	0.512702
9.9958	1.58309	10.0848	1.36548	10.5214	1.0142	10.35	0.640969	10.35	0.397069	10.9147	0.220173	10.3633	0.118483		5e-07	1.37	1.0101e-07	0.605231
12.0058	1.59826	12.0948	1.38186	12.5314	1.06024	12.33	0.688616	12.33	0.438116	12.9147	0.250976	12.3433	0.130522		1e-06	1.74	1.21212e-07	0.688008
14.0058	1.61747	14.0948	1.39773	14.5314	1.08553	14.34	0.726938	14.34	0.477339	14.9247	0.266871	14.3533	0.152866		2e-06	1.95	1.41414e-07	0.762498
16.0158	1.61988	16.1048	1.40805	16.5414	1.09861	16.34	0.753461	16.34	0.503261	16.9047	0.291974	16.3533	0.161022				1.61616e-07	0.829887
17.9958	1.63858	18.0848	1.42065	18.5214	1.10876	18.34	0.779011	18.34	0.523811	18.9147	0.311154	18.3533	0.176908				1.81818e-07	0.891143
19.9958	1.64134	20.0848	1.4256	20.5214	1.11778	20.35	0.786683	20.35	0.547283	20.9147	0.321794	20.3633	0.179423				2.0202e-07	0.947068
22.0058	1.64596	22.0948	1.43504	22.5314	1.12401	22.35	0.798723	22.35	0.559823	22.9247	0.337362	22.3633	0.191084				2.22222e-07	0.998328
23.9858	1.64865	24.0748	1.43912	24.5114	1.12308	24.34	0.80991	24.34	0.57251	24.9247	0.346604	24.3533	0.198763				2.42424e-07	1.04548
26.0058	1.65846	26.0948	1.44816	26.5314	1.14065	26.33	0.818685	26.33	0.576684	26.9247	0.353691	26.3433	0.200442				2.62626e-07	1.08901
28.0158	1.65983	28.1048	1.44525	28.5414	1.14516	28.35	0.83439	28.35	0.59019	28.9147	0.360601	28.3633	0.212024				2.82828e-07	1.12931
30.0058	1.66812	30.0948	1.45593	30.5314	1.14568	30.35	0.83031	30.35	0.595309	30.8947	0.365165	30.3633	0.218563				3.0303e-07	1.16673
31.9958	1.67239	32.0848	1.46464	32.5214	1.15101	32.33	0.833442	32.33	0.600142	32.9147	0.380222	32.3433	0.223499				3.23232e-07	1.20156
34.0158	1.68013	34.1048	1.46061	34.5414	1.1564	34.33	0.842309	34.33	0.608409	34.9247	0.378899	34.3433	0.233101				3.43434e-07	1.23407
36.0158	1.68427	36.1048	1.46505	36.5414	1.15771	36.34	0.844094	36.34	0.608993	36.9247	0.383362	36.3533	0.230754				3.63636e-07	1.26449
38.0158	1.68747	38.1048	1.47289	38.5414	1.16706	38.34	0.850203	38.34	0.617103	38.9047	0.392845	38.3533	0.233492				3.83838e-07	1.293
39.9958	1.69291	40.0848	1.47356	40.5214	1.16398	40.35	0.85179	40.35	0.62139	40.9147	0.394397	40.3633	0.237424				4.0404e-07	1.31978
42.0058	1.69717	42.0948	1.48518	42.5314	1.1722	42.35	0.847953	42.35	0.620053	42.9247	0.398277	42.3633	0.239932				4.24242e-07	1.34498
44.0158	1.70248	44.1048	1.48106	44.5414	1.17217	44.33	0.849171	44.33	0.619471	44.9247	0.40062	44.3433	0.242821				4.44444e-07	1.36875
46.0158	1.70594	46.1048	1.48988	46.5414	1.17804	46.32	0.858405	46.32	0.626905	46.9047	0.405077	46.3333	0.241524				4.64646e-07	1.39119
48.0158	1.7105	48.1048	1.49197	48.5414	1.18025	48.35	0.856608	48.35	0.627308	48.9147	0.402698	48.3633	0.243761				4.84848e-07	1.41242
50.0058	1.71465	50.0948	1.49832	50.5314	1.18215	50.35	0.865145	50.35	0.629645	50.9147	0.415281	50.3633	0.248012				5.05051e-07	1.43253
52.0058	1.72606	52.0948	1.50603	52.5314	1.18867	52.33	0.863971	52.33	0.633571	52.9247	0.411686	52.3433	0.248421				5.25253e-07	1.45161
54.0058	1.72849	54.0948	1.50681	54.5314	1.18651	54.33	0.866567	54.33	0.631667	54.9247	0.414702	54.3433	0.25164				5.45455e-07	1.46973
56.0158	1.72279	56.1048	1.5039	56.5414	1.18996	56.34	0.871801	56.34	0.642001	56.9147	0.415966	56.3533	0.249806				5.65657e-07	1.48697
58.0158	1.72862	58.1048	1.50696	58.5414	1.19265	58.35	0.876271	58.35	0.644971	58.9147	0.418189	58.3633	0.258798				5.85859e-07	1.50339
59.9958	1.73402	60.0848	1.51482	60.5214	1.19784	60.33	0.874022	60.33	0.635522	60.9247	0.420998	60.3433	0.256484				6.06061e-07	1.51904
62.0058	1.73783	62.0948	1.51343	62.5314	1.19996	62.35	0.87645	62.35	0.64545	62.9247	0.420459	62.3633	0.25544				6.26263e-07	1.53399
64.0158	1.7409	64.1048	1.51442	64.5414	1.20237	64.34	0.883431	64.34	0.647531	64.9247	0.424193	64.3533	0.262017				6.46465e-07	1.54827
65.9958	1.74406	66.0848	1.52205	66.5214	1.20168	66.34	0.883187	66.34	0.646887	66.9047	0.420125	66.3533	0.261007				6.66667e-07	1.56192
68.0158	1.74736	68.1048	1.5256	68.5414	1.2093	68.35	0.884084	68.35	0.646684	68.9147	0.425187	68.3633	0.26429				6.86869e-07	1.575
70.0058	1.75314	70.0948	1.52905	70.5314	1.2136	70.35	0.889757	70.35	0.651757	70.9147	0.42555	70.3633	0.257903				7.07071e-07	1.58753
72.0058	1.75063	72.0948	1.52708	72.5314	1.2065	72.34	0.89088	72.34	0.64898	72.9247	0.422487	72.3533	0.262128				7.27273e-07	1.59955
74.0058	1.75389	74.0948	1.53815	74.5314	1.20848	74.34	0.892696	74.34	0.655196	74.9047	0.426258	74.3533	0.26597				7.47475e-07	1.61109
76.0158	1.75933	76.1048	1.53148	76.5414	1.2175	76.34	0.894206	76.34	0.653006	76.9147	0.43093	76.3533	0.268057				7.67677e-07	1.62217
78.0158	1.76356	78.1048	1.54211	78.5414	1.21595	78.34	0.893328	78.34	0.650528	78.9147	0.428112	78.3533	0.265747				7.87879e-07	1.63283
80.0058	1.76487	80.0948	1.5398	80.5314	1.21955	80.35	0.892631	80.35	0.655231	80.9147	0.431311	80.3633	0.267682				8.08081e-07	1.64309
82.0058	1.77039	82.0948	1.54328	82.5314	1.21953	82.34	0.900849	82.34	0.665149	82.9247	0.435474	82.3533	0.271931				8.28283e-07	1.65296
84.0158	1.77464	84.1048	1.55214	84.5414	1.21876	84.34	0.898753	84.34	0.659953	84.9247	0.428138	84.3533	0.27196				8.48485e-07	1.66248
86.0158	1.77505	86.1048	1.55725	86.5414	1.22206	86.34	0.901566	86.34	0.659366	86.9147	0.43326	86.3533	0.272196				8.68687e-07	1.67166
88.0058	1.77938	88.0948	1.55288	88.5314	1.2265	88.35	0.906947	88.35	0.666047	88.9147	0.434385	88.3633	0.272162				8.88889e-07	1.68051
90.0058	1.78254	90.0948	1.56131	90.5314	1.22868	90.35	0.903187	90.35	0.659887	90.9247	0.433298	90.3633	0.274612				9.09091e-07	1.68906
92.0158	1.77816	92.1048	1.56173	92.5414	1.23049	92.34	0.909073	92.34	0.665673	92.9247	0.437923	92.3533	0.278002				9.29293e-07	1.69732
94.0158	1.78751	94.1048	1.56512	94.5414	1.23188	94.32	0.906058	94.32	0.668058	94.9247	0.434615	94.3333	0.276913				9.49495e-07	1.7053
96.0158	1.78772	96.1048	1.56105	96.5414	1.23376	96.35	0.909489	96.35	0.664789	96.9147	0.437871	96.3633	0.268922				9.69697e-07	1.71303
98.0058	1.78765	98.0948	1.56531	98.5314	1.23253	98.35	0.912112	98.35	0.667012	98.9147	0.437676	98.3633	0.27588				9.89899e-07	1.7205
100.006	1.78795	100.095	1.56491	100.531	1.23588	100.35	0.910403	100.35	0.671303	100.925	0.440486	100.363	0.278712				1.0101e-06	1.72774
102.016	1.79836	102.105	1.57365	102.541	1.24203	102.33	0.91007	102.33	0.66207	102.925	0.44092	102.343	0.268815				1.0303e-06	1.73475
104.016	1.79738	104.105	1.57036	104.541	1.24483	104.34	0.914567	104.34	0.672567	104.925	0.441915	104.353	0.279702				1.05051e-06	1.74154
106.016	1.7983	106.105	1.57674	106.541	1.24517	106.35	0.917927	106.35	0.668027	106.915	0.445973	106.363	0.280388				1.07071e-06	1.74813
107.996	1.80129	108.085	1.57593	108.521	1.24489	108.35	0.918037	108.35	0.671537	108.895	0.440268	108.363	0.280364				1.09091e-06	1.75452
110.006	1.80544	110.095	1.57936	110.531	1.24853	110.35	0.918908	110.35	0.672808	110.925	0.442887	110.363	0.28484				1.11111e-06	1.76072
112.006	1.80944	112.095	1.58384	112.531	1.25422	112.34	0.922352	112.34	0.676152	112.925	0.442038	112.353	0.285071				1.13131e-06	1.76674
114.016	1.81402	114.105	1.58973	114.541	1.25185	114.32	0.921797	114.32	0.675397	114.905	0.442365	114.333	0.286589				1.15152e-06	1.7726
115.996	1.81224	116.085	1.58828	116.521	1.25127	116.35	0.922773	116.35	0.671073	116.915	0.448195	116.363	0.285412				1.17172e-06	1.77828
118.006	1.81423	118.095	1.59639	118.531	1.2546	118.35	0.924586	118.35	0.684686	118.915	0.446188	118.363	0.288824				1.19192e-06	1.78381
120.006	1.82032	120.095	1.59372	120.531	1.25821	120.35	0.925617	120.35	0.676017	120.925	0.449436	120.363	0.28488				1.21212e-06	1.78919
122.016	1.81762	122.105	1.58874	122.541	1.25893	122.34	0.927723	122.34	0.685723	122.905	0.443483	122.353	0.282681				1.23232e-06	1.79442
124.016	1.81376	124.105	1.59382	124.541	1.25674	124.32	0.929803	124.32	0.679103	124.915	0.446192	124.333	0.281711				1.25253e-06	1.79951
126.016	1.82557	126.105	1.60241	126.541	1.26134	126.35	0.929208	126.35	0.678908	126.915	0.454208	126.363	0.288448				1.27273e-06	1.80447
128.006	1.82551	128.095	1.59952	128.531	1.2607	128.33	0.933695	128.33	0.683495	128.915	0.450922	128.343	0.292948				1.29293e-06	1.8093
130.006	1.82973	130.095	1.601	130.531	1.27157	130.34	0.927312	130.34	0.678112	130.925	0.443352	130.353	0.280291				1.31313e-06	1.814
132.016	1.82566	132.105	1.60317	132.541	1.27052	132.34	0.935737	132.34	0.685037	132.925	0.454685	132.353	0.287764				1.33333e-06	1.81859
134.016	1.83204	134.105	1.61145	134.541	1.26612	134.34	0.935229	134.34	0.691629	134.915	0.451714	134.353	0.287179				1.35354e-06	1.82306
135.996	1.83324	136.085	1.60703	136.521	1.27454	136.35	0.938504	136.35	0.681204	136.915	0.45279	136.363	0.287743				1.37374e-06	1.82742
138.006	1.84021	138.095	1.61005	138.531	1.27784	138.35	0.939987	138.35	0.688287	138.925	0.450938	138.363	0.292892				1.39394e-06	1.83167
140.006	1.83856	140.095	1.61712	140.531	1.2793	140.33	0.941477	140.33	0.684377	140.925	0.451682	140.343	0.290578				1.41414e-06	1.83583
142.016	1.84467	142.105	1.61663	142.541	1.27825	142.34	0.944708	142.34	0.690208	142.925	0.461211	142.353	0.295248				1.43434e-06	1.83988
144.016	1.84636	144.105	1.62695	144.541	1.2765	144.34	0.943906	144.34	0.691706	144.915	0.455783	144.353	0.294657				1.45455e-06	1.84384
145.996	1.84172	146.085	1.62267	146.521	1.27707	146.35	0.945416	146.35	0.694116	146.915	0.452673	146.363	0.29291				1.47475e-06	1.8477
148.006	1.84437	148.095	1.62183	148.531	1.2845	148.35	0.944255	148.35	0.689055	148.925	0.455621	148.363	0.290588				1.49495e-06	1.85148
150.006	1.84602	150.095	1.623	150.531	1.27997	150.34	0.948893	150.34	0.689393	150.925	0.451207	150.353	0.294516				1.51515e-06	1.85517
152.016	1.84824	152.105	1.62474	152.541	1.28203	152.34	0.945281	152.34	0.689781	152.925	0.458554	152.353	0.295823				1.53535e-06	1.85878
153.996	1.849	154.085	1.63261	154.521	1.28768	154.35	0.951158	154.35	0.689258	154.915	0.457319	154.363	0.295805				1.55556e-06	1.86231
156.006	1.85202	156.095	1.63245	156.531	1.28876	156.35	0.955834	156.35	0.699434	156.915	0.458043	156.363	0.293834				1.57576e-06	1.86576
158.006	1.85469	158.095	1.63568	158.531	1.28221	158.35	0.950347	158.35	0.697147	158.925	0.46016	158.363	0.299168				1.59596e-06	1.86913
160.006	1.86074	160.095	1.63655	160.531	1.29206	160.34	0.953419	160.34	0.698419	160.925	0.462917	160.353	0.301226				1.61616e-06	1.87243
162.016	1.86434	162.105	1.6361	162.541	1.2932	162.34	0.955166	162.34	0.695866	162.925	0.464527	162.353	0.299396				1.63636e-06	1.87567
164.016	1.85725	164.105	1.63345	164.541	1.29493	164.35	0.957653	164.35	0.703353	164.915	0.459531	164.363	0.297673				1.65657e-06	1.87883
166.006	1.86953	166.095	1.64188	166.531	1.294	166.35	0.960274	166.35	0.701474	166.915	0.468677	166.363	0.302414				1.67677e-06	1.88193
168.006	1.86055	168.095	1.6447	168.531	1.28781	168.35	0.958256	168.35	0.700256	168.925	0.46425	168.363	0.302042				1.69697e-06	1.88496
170.016	1.86979	170.105	1.64958	170.541	1.29865	170.34	0.961853	170.34	0.698653	170.925	0.464176	170.353	0.305973				1.71717e-06	1.88794
172.016	1.87209	172.105	1.64941	172.541	1.29978	172.34	0.960212	172.34	0.700812	172.925	0.463385	172.353	0.304214				1.73737e-06	1.89085
174.016	1.86668	174.105	1.64374	174.541	1.30065	174.34	0.966439	174.34	0.707439	174.915	0.46733	174.353	0.303655				1.75758e-06	1.8937
176.006	1.87146	176.095	1.65119	176.531	1.30007	176.35	0.962941	176.35	0.704741	176.915	0.463164	176.363	0.309782				1.77778e-06	1.8965
178.006	1.87053	178.095	1.6508	178.531	1.30622	178.35	0.960255	178.35	0.699855	178.925	0.460602	178.363	0.302888				1.79798e-06	1.89924
180.006	1.8748	180.095	1.65591	180.531	1.31148	180.34	0.96692	180.34	0.70162	180.925	0.465297	180.353	0.302352				1.81818e-06	1.90193
182.016	1.87495	182.105	1.64961	182.541	1.3063	182.34	0.96169	182.34	0.70379	182.915	0.465244	182.353	0.299824				1.83838e-06	1.90457
184.016	1.87814	184.105	1.65986	184.541	1.30753	184.35	0.970027	184.35	0.704927	184.915	0.475308	184.363	0.305887				1.85859e-06	1.90716
186.006	1.87929	186.095	1.66591	186.531	1.30856	186.35	0.969648	186.35	0.707848	186.925	0.465489	186.363	0.308829				1.87879e-06	1.9097
188.006	1.88384	188.095	1.66175	188.531	1.3207	188.34	0.97011	188.34	0.70481	188.925	0.465966	188.353	0.306176				1.89899e-06	1.91219
190.016	1.8812	190.105	1.66473	190.541	1.31758	190.34	0.973731	190.34	0.714631	190.925	0.469252	190.353	0.308717				1.91919e-06	1.91463
192.016	1.88078	192.105	1.66765	192.541	1.31699	192.34	0.978791	192.34	0.715091	192.915	0.471976	192.353	0.30793				1.93939e-06	1.91703
194.016	1.88419	194.105	1.66161	194.541	1.31759	194.34	0.969692	194.34	0.709792	194.905	0.475322	194.353	0.30806				1.9596e-06	1.91939
195.996	1.88208	196.085	1.66787	196.521	1.31765	196.33	0.971194	196.33	0.705494	196.925	0.467091	196.343	0.311443				1.9798e-06	1.9217
198.006	1.88756	198.095	1.66533	198.531	1.32054	198.34	0.974344	198.34	0.704844	198.925	0.46737	198.353	0.30881				2e-06	1.92398
200.016	1.8848	200.105	1.67011	200.541	1.32323	200.34	0.972953	200.34	0.714653	200.925	0.467831	200.353	0.307873
202.016	1.88718	202.105	1.67366	202.541	1.3253	202.34	0.97611	202.34	0.71161	202.905	0.471102	202.353	0.306276
203.996	1.88907	204.085	1.67665	204.521	1.32483	204.35	0.979658	204.35	0.710658	204.915	0.469006	204.363	0.310405
206.006	1.90154	206.095	1.67774	206.531	1.33079	206.35	0.975348	206.35	0.710748	206.925	0.471561	206.363	0.311284
208.006	1.89574	208.095	1.67329	208.531	1.32628	208.33	0.982584	208.33	0.717184	208.925	0.472132	208.343	0.314867
210.016	1.89517	210.105	1.68627	210.541	1.32347	210.34	0.981431	210.34	0.718831	210.905	0.472003	210.353	0.315506
212.016	1.89957	212.105	1.67988	212.541	1.33683	212.35	0.981296	212.35	0.714896	212.915	0.478082	212.363	0.313082
214.006	1.89764	214.095	1.68194	214.531	1.33741	214.35	0.986287	214.35	0.720987	214.895	0.477547	214.363	0.312807
216.006	1.90024	216.095	1.67941	216.531	1.33454	216.33	0.984716	216.33	0.717316	216.925	0.475991	216.343	0.313433
218.006	1.90062	218.095	1.68355	218.531	1.33148	218.34	0.984685	218.34	0.718185	218.925	0.468773	218.353	0.313092
220.016	1.89551	220.105	1.68768	220.541	1.33304	220.32	0.983091	220.32	0.714891	220.925	0.474483	220.333	0.31151
222.016	1.90581	222.105	1.68718	222.541	1.33806	222.35	0.986388	222.35	0.719088	222.915	0.479161	222.363	0.31682
224.006	1.90826	224.095	1.68923	224.531	1.33262	224.33	0.987598	224.33	0.718998	224.915	0.479185	224.343	0.315785
226.006	1.90557	226.095	1.68668	226.531	1.34017	226.35	0.992282	226.35	0.721082	226.925	0.478489	226.363	0.321184
228.016	1.90594	228.105	1.69322	228.541	1.34231	228.33	0.991807	228.33	0.720007	228.905	0.475905	228.343	0.314663
229.996	1.91089	230.085	1.6942	230.521	1.34395	230.32	0.990919	230.32	0.722319	230.925	0.474905	230.333	0.316466
232.016	1.9116	232.105	1.69312	232.541	1.34904	232.35	0.995997	232.35	0.722697	232.915	0.477636	232.363	0.316883
234.006	1.90887	234.095	1.69575	234.531	1.34318	234.35	1.00205	234.35	0.726546	234.915	0.47752	234.363	0.323014
236.006	1.9131	236.095	1.70073	236.531	1.34886	236.35	0.996956	236.35	0.725256	236.915	0.480472	236.363	0.322713
238.006	1.91411	238.095	1.7011	238.531	1.34926	238.33	0.993398	238.33	0.722098	238.925	0.479148	238.343	0.318562
240.016	1.91485	240.105	1.70137	240.541	1.34948	240.34	1.00046	240.34	0.729255	240.915	0.476665	240.353	0.32282
242.016	1.91615	242.105	1.70453	242.541	1.34483	242.35	0.997051	242.35	0.727351	242.915	0.479979	242.363	0.328058
244.006	1.91328	244.095	1.70639	244.531	1.34773	244.35	1.00155	244.35	0.722947	244.915	0.48664	244.363	0.319062
246.006	1.9167	246.095	1.70284	246.531	1.35208	246.34	0.997825	246.34	0.725325	246.925	0.478316	246.353	0.329373
248.016	1.92366	248.105	1.70482	248.541	1.35459	248.34	1.0003	248.34	0.727497	248.925	0.474516	248.353	0.321283
250.016	1.92442	250.105	1.70309	250.541	1.35889	250.34	1.00093	250.34	0.727325	250.915	0.479229	250.353	0.321103
252.016	1.92388	252.105	1.7151	252.541	1.35154	252.35	0.999847	252.35	0.725947	252.915	0.481865	252.363	0.322662
254.006	1.92335	254.095	1.71248	254.531	1.36304	254.35	1.00358	254.35	0.729178	254.925	0.480145	254.363	0.329352
256.006	1.92409	256.095	1.71541	256.531	1.36404	256.34	1.00786	256.34	0.732865	256.925	0.483867	256.353	0.328364
258.016	1.92903	258.105	1.71385	258.541	1.35928	258.33	1.00947	258.33	0.733569	258.925	0.48421	258.343	0.328208
260.016	1.93319	260.105	1.71696	260.541	1.36214	260.34	1.01401	260.34	0.740013	260.915	0.487108	260.353	0.32902
262.006	1.92955	262.095	1.72654	262.531	1.36159	262.35	1.00904	262.35	0.728042	262.895	0.482737	262.363	0.328695
263.996	1.93061	264.085	1.72028	264.521	1.36575	264.35	1.00482	264.35	0.731825	264.925	0.483323	264.363	0.32952
266.016	1.93236	266.105	1.71284	266.541	1.36195	266.33	1.00956	266.33	0.733264	266.925	0.490588	266.343	0.33249
268.016	1.92999	268.105	1.71864	268.541	1.36614	268.34	1.01921	268.34	0.742206	268.925	0.480307	268.353	0.331646
270.016	1.93043	270.105	1.72022	270.541	1.36648	270.34	1.01415	270.34	0.735551	270.905	0.482785	270.353	0.328569
271.996	1.93291	272.085	1.72247	272.521	1.36653	272.33	1.0108	272.33	0.7384	272.915	0.479788	272.343	0.3322
274.006	1.9412	274.095	1.72944	274.531	1.37833	274.35	1.01929	274.35	0.733392	274.925	0.488638	274.363	0.32654
276.006	1.93498	276.095	1.72349	276.531	1.37235	276.34	1.01777	276.34	0.740169	276.925	0.490648	276.353	0.334283
278.016	1.93742	278.105	1.73192	278.541	1.37315	278.34	1.01685	278.34	0.736947	278.905	0.490129	278.353	0.328227
280.016	1.94303	280.105	1.73258	280.541	1.38178	280.35	1.01524	280.35	0.737241	280.915	0.494887	280.363	0.336193
282.006	1.94466	282.095	1.72931	282.531	1.37769	282.35	1.01861	282.35	0.733212	282.915	0.489338	282.363	0.327491
284.006	1.93967	284.095	1.72912	284.531	1.38209	284.35	1.01664	284.35	0.74214	284.925	0.493859	284.363	0.329444
286.016	1.93696	286.105	1.73971	286.541	1.37592	286.34	1.01958	286.34	0.738079	286.905	0.487278	286.353	0.332794
288.016	1.93862	288.105	1.73057	288.541	1.38175	288.34	1.02771	288.34	0.744509	288.925	0.49018	288.353	0.342596
290.016	1.95027	290.105	1.74332	290.541	1.38486	290.35	1.02234	290.35	0.745435	290.905	0.493267	290.363	0.338649
292.006	1.94997	292.095	1.73819	292.531	1.38021	292.33	1.02361	292.33	0.74011	292.915	0.487321	292.343	0.334176
294.006	1.94573	294.095	1.73397	294.531	1.38401	294.35	1.02988	294.35	0.742182	294.925	0.49736	294.363	0.33407
296.006	1.95144	296.095	1.7417	296.531	1.38079	296.33	1.02679	296.33	0.743991	296.925	0.490436	296.343	0.33873
297.996	1.94779	298.085	1.74142	298.521	1.3842	298.34	1.01765	298.34	0.745654	298.915	0.494377	300.563	0.329377
300.616	1.8956	300.105	1.74396	300.541	1.40994	300.75	0.983036	301.54	0.68741	302.125	0.438739	302.553	0.298168
302.606	1.61711	302.105	1.50128	302.741	1.15575	302.75	0.851602	303.56	0.607822	304.125	0.394988	304.573	0.280037
304.626	1.47031	304.105	1.34734	304.741	1.0311	304.76	0.756979	305.54	0.545876	306.135	0.354529	306.563	0.260261
306.616	1.38029	306.115	1.24471	306.741	0.940687	306.75	0.687959	307.55	0.497281	308.135	0.324953	308.563	0.242773
308.616	1.31718	308.115	1.17931	308.731	0.86978	308.74	0.628821	309.55	0.45631	310.115	0.300049	310.563	0.224626
310.616	1.27561	310.095	1.12695	310.751	0.824127	310.75	0.588203	311.56	0.426429	312.125	0.275005	312.573	0.209363
312.626	1.23699	312.105	1.09343	312.741	0.7868	312.76	0.5618	313.56	0.396788	314.125	0.260617	314.563	0.2002
314.616	1.2167	314.105	1.05849	314.741	0.753515	314.76	0.52364	315.55	0.377241	316.135	0.239756	316.563	0.193894
316.616	1.19148	316.115	1.03597	316.721	0.730691	316.74	0.501135	317.55	0.356078	318.115	0.226902	318.543	0.184084
318.596	1.17388	318.095	1.0122	318.751	0.707297	318.75	0.483599	319.55	0.34242	320.115	0.21064	320.573	0.1778
320.626	1.1641	320.095	0.993623	320.741	0.68962	320.75	0.467179	321.56	0.334469	322.105	0.2039	322.573	0.171416
322.626	1.14794	322.085	0.985091	322.731	0.671669	322.76	0.452655	323.54	0.31071	324.105	0.191649	324.553	0.16654
324.606	1.13951	324.085	0.966226	324.741	0.659503	324.74	0.443967	325.55	0.303161	326.115	0.183768	326.553	0.157583
326.606	1.12438	326.095	0.955961	326.741	0.642081	326.75	0.425847	327.53	0.299105	328.125	0.180674	328.563	0.157104
328.616	1.11918	328.105	0.946834	328.731	0.641568	328.75	0.415542	329.55	0.290247	330.115	0.170503	330.573	0.1528
330.626	1.11468	330.095	0.944629	330.741	0.632384	330.73	0.4123	331.54	0.278945	332.125	0.166957	332.573	0.149088
332.626	1.10691	332.105	0.9332	332.731	0.62405	332.74	0.400888	333.56	0.271576	334.125	0.167873	334.563	0.144373
334.616	1.09975	334.105	0.927	334.741	0.614866	334.76	0.395582	335.54	0.268709	336.115	0.156644	336.543	0.142028
336.596	1.09513	336.095	0.927552	336.731	0.608265	336.74	0.385557	337.55	0.261455	338.125	0.153138	338.563	0.1369
338.616	1.08643	338.105	0.918431	338.751	0.601566	338.75	0.38276	339.55	0.253212	340.125	0.148644	340.573	0.134908
340.626	1.08187	340.105	0.91271	340.731	0.595696	340.75	0.374387	341.56	0.25185	342.125	0.146878	342.573	0.139084
342.626	1.08088	342.105	0.909842	342.741	0.594047	342.74	0.377268	343.55	0.24369	344.115	0.140995	344.553	0.133117
344.606	1.07125	344.095	0.903947	344.741	0.586419	344.76	0.364031	345.55	0.243487	346.135	0.135161	346.563	0.131595
346.616	1.07491	346.115	0.897134	346.751	0.582661	346.75	0.364916	347.53	0.239893	348.125	0.140941	348.543	0.129068
348.596	1.06504	348.105	0.898712	348.751	0.577046	348.73	0.356592	349.54	0.239313	350.125	0.13672	350.573	0.131543
350.626	1.06514	350.105	0.895806	350.731	0.57378	350.73	0.352184	351.56	0.23088	352.105	0.130114	352.553	0.124343
352.606	1.06184	352.085	0.888851	352.741	0.574564	352.76	0.353444	353.55	0.230496	354.115	0.126644	354.563	0.119307
354.616	1.05898	354.095	0.891971	354.741	0.571195	354.76	0.349053	355.55	0.232787	356.135	0.129617	356.563	0.123037
356.616	1.05501	356.115	0.886128	356.751	0.568121	356.75	0.346113	357.53	0.228023	358.125	0.124738	358.563	0.125867
358.616	1.04897	358.105	0.880526	358.731	0.565935	358.73	0.347615	359.56	0.229343	360.105	0.124676	360.553	0.123248
360.606	1.04821	360.085	0.881346	360.741	0.561135	360.76	0.342905	361.56	0.225015	362.125	0.126357	362.573	0.12698
362.626	1.05098	362.105	0.883908	362.741	0.567913	362.74	0.340503	363.55	0.221275	364.115	0.121254	364.563	0.114227
364.616	1.04325	364.095	0.87566	364.741	0.558424	364.75	0.341092	365.53	0.214483	366.135	0.125204	366.563	0.127865
366.616	1.04241	366.115	0.877869	366.731	0.551096	366.74	0.334499	367.55	0.221983	368.115	0.124484	368.563	0.118396
368.616	1.04207	368.095	0.872583	368.751	0.559151	368.75	0.335137	369.54	0.22164	370.125	0.118328	370.553	0.119336
370.606	1.03532	370.105	0.872966	370.731	0.558556	370.74	0.332437	371.56	0.220687	372.125	0.111657	372.563	0.118627
372.616	1.0415	372.105	0.866411	372.741	0.554585	372.76	0.334205	373.54	0.213191	374.135	0.115434	374.563	0.120668
374.616	1.03538	374.115	0.865282	374.741	0.551267	374.74	0.329243	375.55	0.211418	376.115	0.114833	376.563	0.12069
376.616	1.04053	376.095	0.86569	376.751	0.554758	376.75	0.328148	377.55	0.212642	378.125	0.11542	378.553	0.118616
378.606	1.03382	378.105	0.868174	378.741	0.547747	378.75	0.324535	379.56	0.212595	380.125	0.114654	380.573	0.119107
380.626	1.02598	380.105	0.870134	380.741	0.551316	380.76	0.327723	381.54	0.214979	382.105	0.105699	382.563	0.117705
382.616	1.02829	382.085	0.856166	382.751	0.549918	382.76	0.324522	383.55	0.206889	384.135	0.111893	384.563	0.113868
384.616	1.03348	384.115	0.856026	384.741	0.539007	384.74	0.321264	385.53	0.20649	386.115	0.108346	386.543	0.118172
386.596	1.02665	386.095	0.854936	386.751	0.549443	386.75	0.32133	387.55	0.210731	388.125	0.116534	388.573	0.114657
388.626	1.02886	388.105	0.864072	388.741	0.54741	388.73	0.328703	389.56	0.209103	390.105	0.110054	390.553	0.114023
390.606	1.02519	390.085	0.860749	390.731	0.538451	390.76	0.323163	391.54	0.209021	392.125	0.112706	392.563	0.113121
392.616	1.01999	392.105	0.858766	392.721	0.531769	392.74	0.316292	393.55	0.212066	394.115	0.111898	394.543	0.11962
394.596	1.0217	394.095	0.855941	394.751	0.546014	394.75	0.325704	395.55	0.205793	396.125	0.106434	396.563	0.116064
396.616	1.02174	396.105	0.858337	396.751	0.532935	396.75	0.319415	397.55	0.206818	398.115	0.107395	398.553	0.112612
398.606	1.02026	398.095	0.855088	398.741	0.542826	398.75	0.321615	399.54	0.207403	400.125	0.11193	400.573	0.116256
400.626	1.01678	400.105	0.858116	400.731	0.530715	400.74	0.319734	401.55	0.196863	402.115	0.104867	402.553	0.115163
402.606	1.01728	402.095	0.847483	402.761	0.53105	402.76	0.318832	403.54	0.206518	404.135	0.104415	404.563	0.109693
404.616	1.01361	404.115	0.850994	404.731	0.533185	404.74	0.314429	405.55	0.207398	406.125	0.106898	406.563	0.11403
406.616	1.02279	406.105	0.850198	406.731	0.540396	406.75	0.320561	407.54	0.201081	408.125	0.103987	408.573	0.112224
408.626	1.00895	408.105	0.849383	408.731	0.527154	408.75	0.312701	409.56	0.205378	410.125	0.108217	410.573	0.116904
410.626	1.0114	410.105	0.848333	410.741	0.526171	410.76	0.311481	411.54	0.202025	412.135	0.105027	412.553	0.114944
412.606	1.00412	412.115	0.84204	412.741	0.532221	412.76	0.314985	413.55	0.192717	414.135	0.11023	414.563	0.117812
414.616	1.01767	414.115	0.845335	414.751	0.536483	414.75	0.310703	415.55	0.198291	416.125	0.103864	416.543	0.106787
416.596	1.01017	416.105	0.847637	416.731	0.533121	416.73	0.311113	417.56	0.19204	418.125	0.106324	418.573	0.112644
418.626	1.00909	418.105	0.838866	418.741	0.52858	418.73	0.316794	419.56	0.199228	420.105	0.103558	420.553	0.113034
420.606	1.00738	420.085	0.842466	420.741	0.525299	420.76	0.309297	421.55	0.201618	422.135	0.10313	422.563	0.109966
422.616	1.01144	422.115	0.841369	422.771	0.529559	422.75	0.312787	423.53	0.196985	424.135	0.103318	424.543	0.109704
424.596	1.00823	424.115	0.838677	424.751	0.527912	424.75	0.304122	425.55	0.193994	426.125	0.111723	426.563	0.111096
426.616	1.00645	426.105	0.842896	426.731	0.524454	426.75	0.307432	427.56	0.197129	428.105	0.102007	428.553	0.109524
428.606	1.00289	428.085	0.83805	428.741	0.525099	428.76	0.308149	429.54	0.191079	430.125	0.0983051	430.563	0.112364
430.616	1.00749	430.105	0.838449	430.741	0.526746	430.76	0.30904	431.54	0.196148	432.135	0.108273	432.553	0.109225
432.606	1.00303	432.115	0.844647	432.741	0.525077	432.75	0.307748	433.55	0.195654	434.135	0.109626	434.563	0.111334
434.616	0.99864	434.115	0.839374	434.731	0.521953	434.75	0.306372	435.55	0.192595	436.115	0.104269	436.553	0.107056
436.606	0.999393	436.095	0.833327	436.731	0.519641	436.75	0.305593	437.54	0.190452	438.125	0.097197	438.573	0.110468
438.626	1.00436	438.105	0.835192	438.731	0.520827	438.74	0.308637	439.56	0.196323	440.125	0.0982439	440.563	0.112264
440.616	1.00316	440.105	0.832995	440.741	0.518698	440.76	0.307482	441.54	0.194718	442.135	0.10125	442.563	0.108483
442.616	0.995741	442.115	0.834434	442.771	0.52065	442.74	0.306967	443.53	0.196547	444.115	0.102405	444.543	0.111806
444.596	0.997521	444.095	0.83489	444.751	0.523926	444.75	0.304825	445.55	0.193099	446.125	0.100639	446.553	0.11216
446.606	0.997952	446.105	0.836188	446.741	0.516903	446.75	0.302663	447.56	0.194145	448.125	0.104062	448.573	0.10845
448.626	1.00054	448.105	0.833764	448.741	0.51947	448.76	0.303995	449.54	0.192917	450.125	0.10293	450.563	0.107036
450.616	0.997738	450.105	0.834245	450.721	0.517352	450.74	0.301563	451.54	0.195925	452.135	0.0994313	452.563	0.113325
452.616	0.989721	452.115	0.831857	452.751	0.518976	452.75	0.303992	453.53	0.190598	454.115	0.0944184	454.543	0.114869
454.596	0.994151	454.095	0.827502	454.751	0.517972	454.75	0.304556	455.55	0.188881	456.125	0.0965764	456.573	0.107488
456.626	0.991013	456.105	0.829372	456.741	0.513979	456.73	0.303526	457.54	0.196995	458.105	0.0978971	458.573	0.112581
458.626	0.989996	458.085	0.831944	458.731	0.510503	458.76	0.301218	459.55	0.185143	460.115	0.101437	460.563	0.116127
460.616	0.990625	460.095	0.829636	460.741	0.518489	460.74	0.307605	461.55	0.185226	462.115	0.102362	462.543	0.107904
462.596	0.987129	462.095	0.825422	462.761	0.507582	462.75	0.303531	463.55	0.184287	464.115	0.104272	464.563	0.111465
464.616	0.991325	464.095	0.82934	464.751	0.514452	464.75	0.298058	465.55	0.193568	466.105	0.103254	466.573	0.104254
466.626	0.990696	466.085	0.827797	466.731	0.512534	466.75	0.298396	467.54	0.188128	468.125	0.099393	468.573	0.106608
468.626	0.986833	468.105	0.827701	468.741	0.509687	468.74	0.294872	469.55	0.185995	470.115	0.0939606	470.553	0.110984
470.606	0.985933	470.095	0.821869	470.741	0.51342	470.76	0.299182	471.54	0.181843	472.135	0.100828	472.563	0.116202
472.616	0.99122	472.115	0.817726	472.731	0.516749	472.74	0.297476	473.55	0.182783	474.125	0.099236	474.563	0.109159
474.616	0.992859	474.105	0.829271	474.751	0.514458	474.75	0.300648	475.54	0.185426	476.125	0.0947073	476.573	0.110969
476.626	0.982633	476.105	0.822992	476.731	0.515084	476.75	0.297371	477.56	0.187924	478.125	0.100221	478.553	0.109508
478.606	0.984906	478.105	0.825147	478.721	0.5136	478.76	0.299844	479.54	0.184372	480.135	0.0935287	480.563	0.10352
480.616	0.977256	480.115	0.819084	480.741	0.50629	480.75	0.298515	481.55	0.191792	482.135	0.0939382	482.563	0.109492
482.616	0.984994	482.115	0.819179	482.791	0.513308	482.75	0.299742	483.53	0.184416	484.125	0.0964234	484.543	0.107977
484.596	0.978071	484.105	0.817052	484.731	0.510223	484.73	0.296834	485.56	0.187302	486.105	0.098173	486.573	0.109506
486.626	0.981253	486.085	0.825279	486.741	0.503809	486.75	0.29591	487.56	0.190803	488.105	0.0922051	488.553	0.117564
488.606	0.98087	488.085	0.819194	488.721	0.508108	488.76	0.293869	489.55	0.187133	490.135	0.0981824	490.563	0.114337
490.616	0.979908	490.115	0.823854	490.741	0.507543	490.75	0.298597	491.53	0.1884	492.115	0.0964358	492.563	0.109122
492.616	0.982376	492.095	0.819652	492.731	0.504791	492.75	0.294482	493.55	0.186673	494.115	0.0966745	494.563	0.108706
494.616	0.980366	494.095	0.827993	494.751	0.509037	494.75	0.290835	495.56	0.182355	496.125	0.0962815	496.553	0.107347
496.606	0.982717	496.105	0.815407	496.741	0.50825	496.76	0.295524	497.56	0.183595	498.125	0.100017	498.563	0.110289
498.616	0.982438	498.105	0.816275	498.741	0.500662	498.74	0.296912	499.55	0.188513	500.115	0.0966221	500.553	0.107549
500.606	0.977457	500.095	0.819691	500.741	0.507816	500.75	0.29429	501.55	0.186716	502.125	0.0911182	502.563	0.110796
502.616	0.977472	502.105	0.819165	502.821	0.503245	502.75	0.294416	503.55	0.182208	504.115	0.0988296	504.553	0.108164
504.606	0.978322	504.095	0.82283	504.741	0.49666	504.73	0.290057	505.56	0.188207	506.105	0.094415	506.573	0.107184
506.626	0.974659	506.085	0.814592	506.741	0.504841	506.74	0.291729	507.56	0.183257	508.125	0.0953401	508.563	0.104368
508.616	0.972905	508.105	0.815788	508.741	0.49643	508.76	0.288581	509.55	0.184596	510.135	0.0918226	510.563	0.102429
510.616	0.973398	510.115	0.816649	510.731	0.505504	510.75	0.296878	511.55	0.184672	512.115	0.0892861	512.543	0.105305
512.596	0.974835	512.095	0.811615	512.751	0.501672	512.75	0.291493	513.55	0.177321	514.125	0.0933146	514.573	0.107543
514.626	0.97203	514.105	0.810966	514.731	0.499571	514.75	0.289231	515.56	0.183551	516.125	0.0933439	516.573	0.106084
516.626	0.973384	516.105	0.806778	516.741	0.503993	516.76	0.292595	517.54	0.185132	518.135	0.0944	518.563	0.108956
518.616	0.97517	518.115	0.817732	518.721	0.50512	518.74	0.289305	519.54	0.185276	520.115	0.0932926	520.543	0.0999854
520.596	0.976072	520.095	0.812349	520.751	0.510817	520.75	0.295979	521.53	0.179921	522.125	0.0943922	522.563	0.107196
522.616	0.972719	522.105	0.810371	522.751	0.502946	522.75	0.293667	523.55	0.179787	524.125	0.0943886	524.573	0.108632
524.626	0.97512	524.105	0.813744	524.741	0.503049	524.75	0.291472	525.54	0.177736	526.125	0.0987227	526.573	0.103101
526.626	0.972764	526.105	0.815706	526.721	0.507055	526.76	0.295319	527.55	0.179572	528.135	0.0934659	528.563	0.104864
528.616	0.967939	528.115	0.810293	528.741	0.503113	528.76	0.294676	529.55	0.183108	530.135	0.0907	530.563	0.110473
530.616	0.970352	530.115	0.806863	530.751	0.501289	530.75	0.293039	531.55	0.177158	532.125	0.0892223	532.543	0.105373
532.596	0.973731	532.105	0.809196	532.751	0.498478	532.75	0.288213	533.54	0.171401	534.105	0.0859116	534.553	0.10264
534.606	0.967807	534.085	0.801643	534.731	0.500295	534.75	0.291353	535.61	0.181188	536.125	0.0930376	536.573	0.105692
536.626	0.968067	536.105	0.816446	536.741	0.503649	536.76	0.288632	537.55	0.184625	538.135	0.0920448	538.563	0.106241
538.616	0.965033	538.115	0.803969	538.741	0.498372	538.74	0.285879	539.55	0.179903	540.135	0.0957717	540.563	0.102924
540.616	0.960551	540.115	0.808394	540.731	0.49202	540.74	0.283083	541.55	0.180222	542.115	0.0871335	542.563	0.10301
542.616	0.959047	542.095	0.802789	542.751	0.494863	542.75	0.283219	543.56	0.182989	544.125	0.0888216	544.573	0.101815
544.626	0.968361	544.105	0.811506	544.741	0.498697	544.76	0.285313	545.54	0.181455	546.125	0.0986246	546.553	0.100482
546.606	0.962592	546.105	0.812102	546.721	0.494446	546.74	0.291255	547.55	0.182519	548.135	0.0904629	548.563	0.109424
548.616	0.966574	548.115	0.803634	548.741	0.491543	548.74	0.28714	549.55	0.17335	550.135	0.0886529	550.563	0.102805
550.616	0.963871	550.115	0.802357	550.751	0.501154	550.75	0.288833	551.55	0.18063	552.125	0.0937932	552.563	0.105408
552.616	0.966006	552.105	0.809074	552.751	0.490563	552.75	0.284664	553.56	0.181727	554.125	0.0976993	554.573	0.106136
554.626	0.964143	554.105	0.811921	554.741	0.490027	554.76	0.284766	555.54	0.176955	556.125	0.091832	556.563	0.107717
556.616	0.960782	556.105	0.809053	556.721	0.495549	556.76	0.286303	557.55	0.177437	558.135	0.0944157	558.563	0.108427
558.616	0.957572	558.115	0.80891	558.741	0.49276	558.75	0.281947	559.55	0.174976	560.125	0.0909732	560.563	0.107032
560.616	0.963707	560.105	0.807531	560.731	0.498968	560.73	0.287304	561.55	0.178233	562.125	0.0902713	562.573	0.107176
562.626	0.962344	562.105	0.807887	562.741	0.500056	562.75	0.285737	563.56	0.176193	564.125	0.095542	564.573	0.108944
564.626	0.957644	564.105	0.805717	564.741	0.494846	564.76	0.285567	565.56	0.177691	566.125	0.0901223	566.553	0.10558
566.606	0.961252	566.105	0.8061	566.741	0.501483	566.76	0.284375	567.55	0.175172	568.135	0.0912604	568.563	0.100778
568.616	0.960023	568.115	0.806396	568.731	0.495516	568.74	0.287679	569.55	0.177313	570.125	0.09087	570.563	0.0972196
570.616	0.959245	570.105	0.806296	570.751	0.496652	570.75	0.288158	571.55	0.176824	572.125	0.0955745	572.573	0.1007
572.626	0.9531	572.105	0.806271	572.741	0.491668	572.73	0.280487	573.56	0.174384	574.125	0.0980471	574.553	0.101785
574.606	0.958116	574.105	0.800487	574.741	0.495898	574.76	0.282146	575.55	0.173386	576.115	0.0898243	576.553	0.105234
576.606	0.95673	576.095	0.799922	576.741	0.491951	576.76	0.289127	577.55	0.177352	578.135	0.0944624	578.563	0.105461
578.616	0.959065	578.115	0.807874	578.751	0.496348	578.75	0.292442	579.55	0.177974	580.125	0.0886397	580.563	0.106543
580.616	0.963136	580.105	0.802407	580.751	0.495418	580.73	0.289366	581.56	0.170599	582.125	0.0924556	582.573	0.106863
582.626	0.955686	582.105	0.80004	582.731	0.491784	582.73	0.286587	583.56	0.17742	584.105	0.0908444	584.573	0.109624
584.626	0.957924	584.085	0.799959	584.741	0.49407	584.76	0.284068	585.54	0.178833	586.135	0.0909586	586.563	0.103107
586.616	0.961092	586.115	0.800922	586.741	0.493149	586.76	0.281059	587.55	0.179792	588.135	0.0920363	588.563	0.100102
588.616	0.955697	588.115	0.805012	588.751	0.489486	588.75	0.288698	589.55	0.184229	590.125	0.088941	590.563	0.112051
590.616	0.954443	590.105	0.799628	590.731	0.493452	590.75	0.288459	591.56	0.176815	592.125	0.0912752	592.573	0.104992
592.626	0.952531	592.105	0.795492	592.741	0.486281	592.75	0.284525	593.56	0.183697	594.125	0.0865485	594.573	0.105636
594.626	0.954861	594.105	0.798182	594.741	0.487683	594.76	0.287425	595.55	0.183344	596.115	0.0962029	596.563	0.10149

## Sheet: Fig5B
10 000nM Primase on His-MBP-CterDP2∆cPIP		1 000nM Primase on His-MBP-CterDP2
X	Y	X	Y
0.13	0.005266	0.0948	0.00363386
2.14	0.00887788	2.0948	0.653552
4.14	0.00451686	4.0948	1.07548
6.14	0.0153865	6.0948	1.25679
8.12	0.0178983	8.1048	1.32695
10.14	0.0097024	10.0848	1.36548
12.14	0.0098252	12.0948	1.38186
14.12	0.0131732	14.0948	1.39773
16.14	0.0178354	16.1048	1.40805
18.13	0.0192718	18.0848	1.42065
20.14	0.0128072	20.0848	1.4256
22.14	0.024247	22.0948	1.43504
24.12	0.0235612	24.0748	1.43912
26.13	0.0238819	26.0948	1.44816
28.13	0.0122083	28.1048	1.44525
30.14	0.023288	30.0948	1.45593
32.13	0.0247578	32.0848	1.46464
34.14	0.0195382	34.1048	1.46061
36.13	0.0266932	36.1048	1.46505
38.13	0.0271657	38.1048	1.47289
40.14	0.0281132	40.0848	1.47356
42.14	0.0264391	42.0948	1.48518
44.14	0.0263269	44.1048	1.48106
46.13	0.0353099	46.1048	1.48988
48.13	0.0228919	48.1048	1.49197
50.14	0.0303217	50.0948	1.49832
52.14	0.0316579	52.0948	1.50603
54.14	0.0337807	54.0948	1.50681
56.12	0.0314578	56.1048	1.5039
58.13	0.0333851	58.1048	1.50696
60.14	0.0304626	60.0848	1.51482
62.14	0.0288807	62.0948	1.51343
64.14	0.0372006	64.1048	1.51442
66.12	0.0369691	66.0848	1.52205
68.13	0.0381908	68.1048	1.5256
70.14	0.032676	70.0948	1.52905
72.14	0.0438761	72.0948	1.52708
74.14	0.0390113	74.0948	1.53815
76.12	0.0410197	76.1048	1.53148
78.14	0.032231	78.1048	1.54211
80.14	0.0440903	80.0948	1.5398
82.14	0.0409531	82.0948	1.54328
84.14	0.0350677	84.1048	1.55214
86.13	0.0399598	86.1048	1.55725
88.14	0.0496424	88.0948	1.55288
90.14	0.0439389	90.0948	1.56131
92.12	0.046583	92.1048	1.56173
94.13	0.0434373	94.1048	1.56512
96.13	0.0502065	96.1048	1.56105
98.14	0.0460409	98.0948	1.56531
100.13	0.0419695	100.095	1.56491
102.14	0.0536882	102.105	1.57365
104.13	0.0472063	104.105	1.57036
106.13	0.0382367	106.105	1.57674
108.14	0.0526801	108.085	1.57593
110.14	0.0485662	110.095	1.57936
112.14	0.0491476	112.095	1.58384
114.13	0.0493818	114.105	1.58973
116.13	0.0485516	116.085	1.58828
118.14	0.0597072	118.095	1.59639
120.14	0.0533739	120.095	1.59372
122.14	0.0564225	122.105	1.58874
124.13	0.0567915	124.105	1.59382
126.13	0.0522332	126.105	1.60241
128.14	0.0556579	128.095	1.59952
130.14	0.0620145	130.095	1.601
132.14	0.0516607	132.105	1.60317
134.12	0.0579517	134.105	1.61145
136.13	0.053546	136.085	1.60703
138.14	0.0578589	138.095	1.61005
140.14	0.062098	140.095	1.61712
142.12	0.0606637	142.105	1.61663
144.13	0.0617823	144.105	1.62695
146.14	0.068331	146.085	1.62267
148.14	0.056976	148.095	1.62183
150.14	0.0671869	150.095	1.623
152.14	0.0662932	152.105	1.62474
154.13	0.0621261	154.085	1.63261
156.14	0.0678892	156.095	1.63245
158.14	0.0603374	158.095	1.63568
160.12	0.0695448	160.095	1.63655
162.13	0.0667041	162.105	1.6361
164.13	0.0697163	164.105	1.63345
166.13	0.0738708	166.095	1.64188
168.12	0.0709946	168.095	1.6447
170.14	0.0648038	170.105	1.64958
172.13	0.0708495	172.105	1.64941
174.13	0.0700278	174.105	1.64374
176.13	0.064418	176.095	1.65119
178.14	0.0737807	178.095	1.6508
180.12	0.0737734	180.095	1.65591
182.13	0.0646961	182.105	1.64961
184.13	0.0650602	184.105	1.65986
186.13	0.0751429	186.095	1.66591
188.12	0.0722111	188.095	1.66175
190.14	0.0727346	190.105	1.66473
192.13	0.0788677	192.105	1.66765
194.13	0.0767672	194.105	1.66161
196.14	0.0734036	196.085	1.66787
198.14	0.0742	198.095	1.66533
200.14	0.0813762	200.105	1.67011
202.12	0.072301	202.105	1.67366
204.15	0.0754641	204.085	1.67665
206.14	0.0794453	206.095	1.67774
208.14	0.0827589	208.095	1.67329
210.12	0.0840848	210.105	1.68627
212.13	0.0737799	212.105	1.67988
214.14	0.0855605	214.095	1.68194
216.13	0.0774055	216.095	1.67941
218.14	0.0774614	218.095	1.68355
220.14	0.0871707	220.105	1.68768
222.12	0.0872327	222.105	1.68718
224.14	0.0860949	224.095	1.68923
226.14	0.0867689	226.095	1.68668
228.12	0.0856844	228.105	1.69322
230.12	0.0853718	230.085	1.6942
232.13	0.0889391	232.105	1.69312
234.13	0.0810598	234.095	1.69575
236.12	0.091282	236.095	1.70073
238.14	0.084268	238.095	1.7011
240.13	0.0864595	240.105	1.70137
242.12	0.0877792	242.105	1.70453
244.13	0.0937968	244.095	1.70639
246.14	0.0853156	246.095	1.70284
248.12	0.0903782	248.105	1.70482
250.13	0.0959579	250.105	1.70309
252.13	0.0943814	252.105	1.7151
254.13	0.0906153	254.095	1.71248
256.12	0.102835	256.095	1.71541
258.12	0.0915121	258.105	1.71385
260.12	0.0880848	260.105	1.71696
262.13	0.101537	262.095	1.72654
264.13	0.0938771	264.085	1.72028
266.14	0.0943765	266.105	1.71284
268.14	0.0944345	268.105	1.71864
270.12	0.100264	270.105	1.72022
272.15	0.0953416	272.085	1.72247
274.13	0.0928569	274.095	1.72944
276.14	0.096585	276.095	1.72349
278.12	0.0982652	278.105	1.73192
280.13	0.0992973	280.105	1.73258
282.14	0.0983953	282.095	1.72931
284.13	0.103854	284.095	1.72912
286.12	0.101557	286.105	1.73971
288.13	0.103629	288.105	1.73057
290.13	0.100187	290.105	1.74332
292.13	0.10235	292.095	1.73819
294.14	0.106216	294.095	1.73397
299.33	0.102059	296.095	1.7417
301.31	0.106004	298.085	1.74142
303.34	0.108133	300.105	1.74396
305.34	0.10137	302.105	1.50128
307.32	0.105442	304.105	1.34734
309.31	0.0916646	306.115	1.24471
311.31	0.1042	308.115	1.17931
313.34	0.0986559	310.095	1.12695
315.32	0.0961438	312.105	1.09343
317.33	0.0999522	314.105	1.05849
319.33	0.100277	316.115	1.03597
321.33	0.0994689	318.095	1.0122
323.34	0.100793	320.095	0.993623
325.33	0.0939657	322.085	0.985091
327.32	0.0983546	324.085	0.966226
329.33	0.0979949	326.095	0.955961
331.32	0.0954765	328.105	0.946834
333.34	0.0979451	330.095	0.944629
335.32	0.100793	332.105	0.9332
337.33	0.0982028	334.105	0.927
339.33	0.0923804	336.095	0.927552
341.32	0.0928663	338.105	0.918431
343.32	0.0985303	340.105	0.91271
345.33	0.0920519	342.105	0.909842
347.33	0.0937059	344.095	0.903947
349.31	0.0945371	346.115	0.897134
351.32	0.0941496	348.105	0.898712
353.34	0.0965046	350.105	0.895806
355.32	0.0923506	352.085	0.888851
357.31	0.0981457	354.095	0.891971
359.33	0.105422	356.115	0.886128
361.32	0.0925577	358.105	0.880526
363.34	0.0956245	360.085	0.881346
365.33	0.0972469	362.105	0.883908
367.33	0.0932711	364.095	0.87566
369.31	0.10358	366.115	0.877869
371.34	0.0974072	368.095	0.872583
373.34	0.0987188	370.105	0.872966
375.32	0.0973167	372.105	0.866411
377.31	0.0966076	374.115	0.865282
379.33	0.0965323	376.095	0.86569
381.32	0.0934544	378.105	0.868174
383.32	0.0909408	380.105	0.870134
385.32	0.0992576	382.085	0.856166
387.33	0.0916575	384.115	0.856026
389.31	0.095491	386.095	0.854936
391.32	0.102723	388.105	0.864072
393.33	0.0933669	390.085	0.860749
395.32	0.0920785	392.105	0.858766
397.33	0.0955584	394.095	0.855941
399.32	0.0972876	396.105	0.858337
401.34	0.0948033	398.095	0.855088
403.33	0.0964295	400.105	0.858116
405.33	0.0940561	402.095	0.847483
407.33	0.0905794	404.115	0.850994
409.32	0.0861808	406.105	0.850198
411.32	0.0889717	408.105	0.849383
413.33	0.0887594	410.105	0.848333
415.33	0.0928636	412.115	0.84204
417.33	0.0936874	414.115	0.845335
419.32	0.0832287	416.105	0.847637
421.34	0.0936141	418.105	0.838866
423.33	0.087201	420.085	0.842466
425.31	0.096521	422.115	0.841369
427.31	0.0946174	424.115	0.838677
429.34	0.0862929	426.105	0.842896
431.34	0.0974528	428.085	0.83805
433.32	0.090702	430.105	0.838449
435.33	0.0939983	432.115	0.844647
437.33	0.0846984	434.115	0.839374
439.32	0.0866193	436.095	0.833327
441.33	0.0964647	438.105	0.835192
443.33	0.100075	440.105	0.832995
445.33	0.0937261	442.115	0.834434
447.33	0.0966075	444.095	0.83489
449.34	0.0928084	446.105	0.836188
451.33	0.0892128	448.105	0.833764
453.32	0.0853079	450.105	0.834245
455.33	0.0909723	452.115	0.831857
457.32	0.0901387	454.095	0.827502
459.32	0.0903321	456.105	0.829372
461.32	0.0963637	458.085	0.831944
463.33	0.0920241	460.095	0.829636
465.33	0.0927751	462.095	0.825422
467.32	0.0919129	464.095	0.82934
469.34	0.0962325	466.085	0.827797
471.33	0.0918481	468.105	0.827701
473.31	0.0934687	470.095	0.821869
475.31	0.0903442	472.115	0.817726
477.32	0.0958543	474.105	0.829271
479.34	0.0935638	476.105	0.822992
481.33	0.0913328	478.105	0.825147
483.33	0.0940141	480.115	0.819084
485.33	0.0858252	482.115	0.819179
487.34	0.0940389	484.105	0.817052
489.34	0.0989358	486.085	0.825279
491.33	0.0915278	488.085	0.819194
493.31	0.0960531	490.115	0.823854
495.31	0.0892653	492.095	0.819652
497.32	0.0978723	494.095	0.827993
499.34	0.0879283	496.105	0.815407
501.32	0.0872785	498.105	0.816275
503.31	0.0963782	500.095	0.819691
505.33	0.0918797	502.105	0.819165
507.34	0.0874847	504.095	0.82283
509.32	0.0868266	506.085	0.814592
511.33	0.0867122	508.105	0.815788
513.33	0.0899758	510.115	0.816649
515.33	0.0897234	512.095	0.811615
517.34	0.0865623	514.105	0.810966
519.33	0.0934711	516.105	0.806778
521.33	0.0914718	518.115	0.817732
523.33	0.0879689	520.095	0.812349
525.32	0.0935779	522.105	0.810371
527.32	0.0915664	524.105	0.813744
529.32	0.085919	526.105	0.815706
531.32	0.0864726	528.115	0.810293
533.33	0.0928245	530.115	0.806863
535.31	0.0909495	532.105	0.809196
537.32	0.0850838	534.085	0.801643
539.32	0.0961334	536.105	0.816446
541.33	0.0923071	538.115	0.803969
543.31	0.0913188	540.115	0.808394
545.32	0.0964284	542.095	0.802789
547.32	0.0904185	544.105	0.811506
549.33	0.0959411	546.105	0.812102
551.31	0.0887927	548.115	0.803634
553.33	0.0932353	550.115	0.802357
555.32	0.0923136	552.105	0.809074
557.34	0.0911975	554.105	0.811921
559.32	0.0969804	556.105	0.809053
561.33	0.0929073	558.115	0.80891
563.33	0.0866902	560.105	0.807531
565.32	0.0946497	562.105	0.807887
567.34	0.0882728	564.105	0.805717
569.32	0.0981758	566.105	0.8061
571.33	0.0966892	568.115	0.806396
573.31	0.0917071	570.105	0.806296
575.34	0.0919641	572.105	0.806271
577.32	0.0868848	574.105	0.800487
579.33	0.088993	576.095	0.799922
581.31	0.092731	578.115	0.807874
583.33	0.0892018	580.105	0.802407
585.32	0.0883794	582.105	0.80004
587.33	0.0950498	584.085	0.799959
589.33	0.0909961	586.115	0.800922
591.33	0.0968396	588.115	0.805012
593.32	0.0913622	590.105	0.799628

## Sheet: Fig5C
	PIP (µM)										STEADY STATE		FIT
X	0.78	1.46	3.125	6.25	12.5	25	50	100	200		X	Y	X	Y
-1	-0.08	-0.13	-0.14	0.12	-0.04	0.1	0.03	-0.02	-0.06		7.8e-07	2.61	7.8e-07	10.8676
-0.9	-0.06	-0.1	-0.16	0.09	-0.06	0.08	0.01	-0.01	-0.08		1.46e-06	19.6	1.27717e-06	16.1151
-0.8	-0.02	-0.05	-0.17	0.09	-0.01	0.03	0.05	0.02	-0.11		3.125e-06	32.5	1.77434e-06	20.4575
-0.7	-0.03	-0.03	-0.11	0.09	0.02	0.02	0.04	0.06	-0.13		6.25e-06	43.2	2.27152e-06	24.1104
-0.6	-0.12	-0.02	-0.1	0.09	0.02	0.06	0.01	0.08	-0.14		1.25e-05	47.7	2.76869e-06	27.2259
-0.5	0.18	-0.03	-0.07	0.04	-0.01	0.01	-0.01	0.08	-0.08		2.5e-05	54.4	3.26586e-06	29.9145
-0.4	0.28	-0.02	-0.06	0.07	-0.01	0.03	-0.01	0.07	-0.09		5e-05	64.1	3.76303e-06	32.2583
-0.3	0.26	-0.04	-0.06	0.08	-0.02	0.03	-0.08	0.06	-0.08		0.0001	72.5	4.2602e-06	34.3196
-0.2	0.68	-0.04	-0.08	0.11	-0.04	0.03	-0.05	0.04	-0.12		0.0002	90.8	4.75737e-06	36.1467
-0.1	0.71	-0.29	-0.06	0.13	-0.14	-0.06	-0.01	0.01	-0.04				5.25455e-06	37.7772
0	0.49	-0.24	0.06	0.19	-0.02	-0.05	0.01	0.21	-0.11				5.75172e-06	39.2413
0.1	0.57	0.04	0.55	0.77	0.43	0.51	1.43	5.06	0.7				6.24889e-06	40.5632
0.2	0.63	1.3	1.53	2.82	3.34	2.68	7.11	21.57	10.63				6.74606e-06	41.7627
0.3	0.67	2.54	3.61	6.94	11.55	11.51	26.81	48.37	35.63				7.24323e-06	42.856
0.4	0.78	3.68	6.66	13.03	23.56	28.59	48.11	62.42	63.99				7.7404e-06	43.8567
0.5	0.88	3.85	9.43	20.24	34.88	42.35	57.69	69.41	81.32				8.23758e-06	44.776
0.6	0.97	4.29	12.08	27.54	41.43	48.84	62.4	74.78	93.59				8.73475e-06	45.6234
0.7	1.06	5.14	15.07	33.41	44.09	52.27	64.42	76.58	102.13				9.23192e-06	46.4072
0.8	1.17	6.31	18.24	37.43	44.89	53.38	64.39	75.72	104.55				9.72909e-06	47.1341
0.9	1.25	7.43	21.26	39.63	45.43	53.45	63.77	73.8	101.38				1.02263e-05	47.8102
1	1.35	8.49	24.18	40.74	45.76	53.42	63.62	72.76	97.4				1.07234e-05	48.4405
1.1	1.44	9.66	26.64	41.47	45.88	53.51	63.12	71.98	94.28				1.12206e-05	49.0297
1.2	1.56	10.8	28.34	41.88	45.99	53.53	63.05	71.74	92.44				1.17178e-05	49.5816
1.3	1.68	11.93	29.79	42.05	46.18	53.53	63.15	71.51	91.42				1.22149e-05	50.0996
1.4	1.79	12.89	30.81	42.23	46.38	53.66	63.09	71.42	90.86				1.27121e-05	50.5868
1.5	1.9	13.84	31.34	42.32	46.45	53.76	63.08	71.36	90.64				1.32093e-05	51.0458
1.6	2	14.51	31.8	42.41	46.53	53.87	63.09	71.44	90.58				1.37065e-05	51.4791
1.7	2.1	15.21	32.05	42.51	46.56	53.93	63.14	71.44	90.59				1.42036e-05	51.8886
1.8	2.19	15.83	32.17	42.55	46.64	53.97	63.2	71.46	90.65				1.47008e-05	52.2764
1.9	2.28	16.42	32.29	42.62	46.67	54.02	63.23	71.47	90.67				1.5198e-05	52.6441
2	2.36	16.95	32.38	42.68	46.73	54.07	63.29	71.49	90.71				1.56952e-05	52.9932
2.1	2.43	17.41	32.51	42.73	46.79	54.12	63.35	71.54	90.73				1.61923e-05	53.3251
2.2	2.53	17.77	32.57	42.8	46.83	54.16	63.41	71.56	90.75				1.66895e-05	53.641
2.3	2.58	18.08	32.62	42.83	46.91	54.19	63.46	71.58	90.77				1.71867e-05	53.9421
2.4	2.63	18.39	32.72	42.89	46.96	54.2	63.53	71.6	90.82				1.76838e-05	54.2294
2.5	2.69	18.59	32.8	42.91	47.02	54.23	63.57	71.63	90.81				1.8181e-05	54.5038
2.6	2.73	18.78	32.85	42.93	47.06	54.23	63.62	71.65	90.81				1.86782e-05	54.7662
2.7	2.77	18.93	32.87	42.96	47.1	54.28	63.66	71.68	90.81				1.91754e-05	55.0173
2.8	2.79	19.02	32.9	42.99	47.13	54.29	63.69	71.69	90.8				1.96725e-05	55.2579
2.9	2.85	19.11	32.91	43.01	47.16	54.31	63.72	71.7	90.79				2.01697e-05	55.4885
3	2.88	19.24	32.92	43.03	47.18	54.31	63.76	71.74	90.77				2.06669e-05	55.7099
3.1	2.93	19.29	32.93	43.03	47.19	54.32	63.77	71.76	90.77				2.1164e-05	55.9225
3.2	2.97	19.33	32.93	43.05	47.21	54.34	63.79	71.77	90.79				2.16612e-05	56.1268
3.3	2.98	19.41	32.91	43.06	47.26	54.34	63.79	71.79	90.82				2.21584e-05	56.3234
3.4	3.01	19.44	32.91	43.08	47.26	54.36	63.8	71.81	90.81				2.26556e-05	56.5127
3.5	3.04	19.48	32.91	43.09	47.28	54.38	63.8	71.83	90.81				2.31527e-05	56.695
3.6	3.06	19.53	32.92	43.11	47.31	54.41	63.8	71.83	90.83				2.36499e-05	56.8708
3.7	3.09	19.55	32.95	43.12	47.32	54.43	63.81	71.84	90.85				2.41471e-05	57.0403
3.8	3.1	19.59	32.96	43.13	47.33	54.45	63.83	71.87	90.87				2.46442e-05	57.204
3.9	3.13	19.61	32.97	43.13	47.36	54.48	63.84	71.9	90.89				2.51414e-05	57.3621
4	3.14	19.63	32.97	43.14	47.37	54.48	63.85	71.91	90.9				2.56386e-05	57.5149
4.1	3.16	19.65	32.98	43.16	47.4	54.49	63.85	71.94	90.95				2.61358e-05	57.6626
4.2	3.17	19.68	33	43.18	47.42	54.52	63.87	71.95	90.96				2.66329e-05	57.8055
4.3	3.18	19.68	33	43.17	47.44	54.52	63.87	71.96	90.96				2.71301e-05	57.9439
4.4	3.2	19.71	33.02	43.19	47.46	54.55	63.89	71.96	90.98				2.76273e-05	58.0779
4.5	3.23	19.71	33.03	43.19	47.48	54.58	63.9	71.96	90.99				2.81244e-05	58.2078
4.6	3.22	19.73	33.03	43.2	47.48	54.59	63.93	71.97	91				2.86216e-05	58.3337
4.7	3.22	19.74	33.05	43.22	47.5	54.61	63.96	71.99	91				2.91188e-05	58.4558
4.8	3.25	19.75	33.06	43.23	47.51	54.63	63.98	72.02	91				2.9616e-05	58.5743
4.9	3.24	19.77	33.05	43.24	47.52	54.64	64	72.04	91				3.01131e-05	58.6894
5	3.25	19.78	33.07	43.26	47.52	54.64	64.01	72.03	91				3.06103e-05	58.8011
5.1	3.25	19.79	33.09	43.27	47.52	54.65	64.02	72.04	91.01				3.11075e-05	58.9097
5.2	3.24	19.8	33.1	43.27	47.52	54.66	64.03	72.05	91				3.16046e-05	59.0153
5.3	3.24	19.8	33.1	43.27	47.53	54.67	64.04	72.07	91				3.21018e-05	59.1179
5.4	3.25	19.8	33.12	43.27	47.52	54.66	64.04	72.09	91.02				3.2599e-05	59.2178
5.5	3.24	19.8	33.1	43.29	47.52	54.65	64.05	72.1	91.02				3.30962e-05	59.315
5.6	3.25	19.8	33.1	43.31	47.53	54.64	64.06	72.12	91.03				3.35933e-05	59.4096
5.7	3.25	19.79	33.11	43.32	47.55	54.64	64.07	72.13	91.06				3.40905e-05	59.5017
5.8	3.26	19.79	33.09	43.31	47.55	54.63	64.07	72.14	91.06				3.45877e-05	59.5915
5.9	3.24	19.77	33.1	43.33	47.57	54.62	64.05	72.14	91.06				3.50848e-05	59.6789
6	3.24	19.78	33.1	43.33	47.57	54.62	64.06	72.16	91.06				3.5582e-05	59.7642
6.1	3.24	19.77	33.08	43.34	47.57	54.63	64.06	72.18	91.07				3.60792e-05	59.8474
6.2	3.24	19.77	33.08	43.34	47.57	54.62	64.08	72.19	91.04				3.65764e-05	59.9285
6.3	3.23	19.77	33.08	43.35	47.59	54.61	64.08	72.2	91.04				3.70735e-05	60.0077
6.4	3.22	19.76	33.08	43.36	47.61	54.62	64.09	72.21	91.04				3.75707e-05	60.0849
6.5	3.22	19.78	33.04	43.36	47.6	54.62	64.1	72.22	91.04				3.80679e-05	60.1604
6.6	3.21	19.76	33.04	43.35	47.61	54.61	64.09	72.22	91.04				3.8565e-05	60.2341
6.7	3.2	19.75	33.04	43.35	47.6	54.62	64.09	72.23	91.04				3.90622e-05	60.306
6.8	3.19	19.75	33.04	43.37	47.61	54.61	64.09	72.22	91.03				3.95594e-05	60.3764
6.9	3.18	19.77	33.04	43.38	47.61	54.61	64.09	72.23	91.02				4.00566e-05	60.4451
7	3.18	19.77	33.02	43.38	47.62	54.61	64.1	72.22	91.02				4.05537e-05	60.5123
7.1	3.19	19.78	33.03	43.39	47.63	54.62	64.11	72.22	91.03				4.10509e-05	60.578
7.2	3.19	19.77	33.04	43.38	47.65	54.61	64.11	72.2	91.02				4.15481e-05	60.6423
7.3	3.21	19.76	33.03	43.37	47.66	54.61	64.11	72.21	91.03				4.20453e-05	60.7052
7.4	3.2	19.76	33.04	43.38	47.67	54.61	64.09	72.19	91.03				4.25424e-05	60.7668
7.5	3.2	19.75	33.03	43.38	47.68	54.6	64.1	72.21	91.01				4.30396e-05	60.827
7.6	3.19	19.75	33.05	43.38	47.68	54.59	64.11	72.2	91				4.35368e-05	60.886
7.7	3.19	19.75	33.04	43.37	47.68	54.59	64.12	72.21	91				4.40339e-05	60.9438
7.8	3.2	19.76	33.02	43.37	47.69	54.59	64.13	72.21	91.01				4.45311e-05	61.0004
7.9	3.2	19.76	33.01	43.37	47.7	54.59	64.13	72.23	91.01				4.50283e-05	61.0559
8	3.2	19.77	33.01	43.37	47.71	54.59	64.13	72.24	91.01				4.55255e-05	61.1102
8.1	3.21	19.78	33.02	43.38	47.71	54.59	64.13	72.24	91				4.60226e-05	61.1634
8.2	3.21	19.77	33.01	43.38	47.7	54.6	64.14	72.26	90.99				4.65198e-05	61.2156
8.3	3.2	19.78	32.99	43.41	47.71	54.6	64.17	72.29	90.98				4.7017e-05	61.2668
8.4	3.18	19.8	32.99	43.41	47.74	54.61	64.18	72.3	90.99				4.75141e-05	61.317
8.5	3.18	19.8	32.99	43.42	47.73	54.62	64.19	72.31	90.99				4.80113e-05	61.3662
8.6	3.17	19.81	32.99	43.41	47.72	54.64	64.2	72.34	90.99				4.85085e-05	61.4145
8.7	3.16	19.82	32.99	43.43	47.73	54.66	64.21	72.33	91				4.90057e-05	61.4619
8.8	3.16	19.82	32.99	43.45	47.74	54.66	64.21	72.35	91.01				4.95028e-05	61.5085
8.9	3.15	19.83	33	43.45	47.76	54.68	64.21	72.36	91.01				5e-05	61.5541
9	3.14	19.82	33	43.45	47.74	54.69	64.21	72.38	91
9.1	3.13	19.83	32.98	43.45	47.74	54.69	64.23	72.39	91
9.2	3.1	19.81	32.98	43.45	47.75	54.7	64.23	72.42	91.02
9.3	3.09	19.8	32.97	43.46	47.76	54.7	64.24	72.42	91.04
9.4	3.07	19.79	32.98	43.44	47.75	54.71	64.22	72.43	91.07
9.5	3.06	19.8	32.96	43.44	47.72	54.72	64.24	72.44	91.07
9.6	3.04	19.79	32.96	43.44	47.73	54.73	64.25	72.44	91.07
9.7	3.02	19.78	32.95	43.44	47.73	54.72	64.25	72.45	91.07
9.8	3.01	19.77	32.96	43.45	47.73	54.72	64.24	72.46	91.06
9.9	3	19.77	32.97	43.46	47.73	54.71	64.25	72.47	91.04
10	2.99	19.76	32.98	43.46	47.73	54.71	64.27	72.46	91.06
10.1	2.97	19.76	32.95	43.47	47.74	54.7	64.27	72.46	91.07
10.2	2.96	19.74	32.96	43.47	47.72	54.7	64.27	72.48	91.05
10.3	2.96	19.75	32.96	43.45	47.73	54.71	64.27	72.48	91.03
10.4	2.95	19.76	32.96	43.45	47.73	54.69	64.28	72.49	91.02
10.5	2.95	19.76	32.95	43.43	47.74	54.69	64.29	72.49	91.02
10.6	2.94	19.77	32.96	43.43	47.75	54.69	64.3	72.5	91.01
10.7	2.94	19.77	32.95	43.43	47.76	54.68	64.31	72.5	91.01
10.8	2.93	19.78	32.93	43.43	47.76	54.67	64.31	72.51	91.01
10.9	2.9	19.78	32.94	43.42	47.77	54.66	64.34	72.52	91.01
11	2.9	19.77	32.92	43.41	47.79	54.65	64.33	72.53	90.99
11.1	2.89	19.77	32.92	43.4	47.79	54.64	64.35	72.55	91
11.2	2.89	19.76	32.92	43.4	47.8	54.66	64.35	72.54	91.01
11.3	2.9	19.78	32.9	43.4	47.8	54.66	64.36	72.55	91.03
11.4	2.89	19.76	32.89	43.41	47.8	54.66	64.36	72.56	91.02
11.5	2.88	19.75	32.86	43.41	47.79	54.67	64.36	72.55	91.03
11.6	2.85	19.75	32.84	43.43	47.79	54.66	64.36	72.54	91.03
11.7	2.85	19.75	32.83	43.42	47.77	54.68	64.35	72.56	91.02
11.8	2.84	19.75	32.83	43.42	47.77	54.67	64.35	72.55	91.02
11.9	2.85	19.75	32.83	43.43	47.78	54.68	64.35	72.55	91.03
12	2.85	19.75	32.82	43.41	47.76	54.67	64.35	72.54	91.04
12.1	2.84	19.76	32.81	43.41	47.76	54.67	64.34	72.55	91.05
12.2	2.83	19.75	32.82	43.41	47.75	54.68	64.33	72.53	91.04
12.3	2.83	19.75	32.81	43.4	47.76	54.67	64.33	72.52	91.03
12.4	2.82	19.76	32.81	43.39	47.76	54.66	64.31	72.51	91.02
12.5	2.8	19.75	32.83	43.39	47.76	54.65	64.31	72.51	91.01
12.6	2.79	19.73	32.83	43.38	47.77	54.64	64.32	72.5	90.99
12.7	2.79	19.73	32.83	43.37	47.78	54.62	64.32	72.5	90.98
12.8	2.8	19.73	32.83	43.36	47.82	54.6	64.31	72.5	90.97
12.9	2.8	19.72	32.82	43.36	47.81	54.58	64.28	72.52	90.96
13	2.79	19.7	32.8	43.35	47.82	54.59	64.28	72.51	90.94
13.1	2.78	19.71	32.78	43.36	47.83	54.59	64.27	72.5	90.92
13.2	2.77	19.7	32.77	43.36	47.83	54.58	64.27	72.5	90.89
13.3	2.75	19.72	32.74	43.36	47.83	54.58	64.26	72.5	90.87
13.4	2.75	19.73	32.74	43.38	47.82	54.56	64.26	72.49	90.86
13.5	2.74	19.72	32.72	43.38	47.82	54.55	64.25	72.5	90.84
13.6	2.74	19.73	32.7	43.41	47.82	54.55	64.25	72.5	90.81
13.7	2.73	19.73	32.69	43.41	47.84	54.55	64.24	72.49	90.79
13.8	2.71	19.72	32.68	43.4	47.82	54.56	64.22	72.48	90.78
13.9	2.71	19.71	32.65	43.39	47.82	54.55	64.21	72.48	90.76
14	2.7	19.7	32.63	43.38	47.81	54.55	64.21	72.48	90.76
14.1	2.69	19.69	32.64	43.37	47.8	54.55	64.21	72.47	90.76
14.2	2.68	19.69	32.63	43.37	47.81	54.54	64.19	72.47	90.75
14.3	2.65	19.66	32.61	43.35	47.81	54.54	64.19	72.47	90.74
14.4	2.65	19.63	32.58	43.34	47.82	54.53	64.17	72.49	90.73
14.5	2.63	19.62	32.57	43.32	47.83	54.54	64.17	72.5	90.73
14.6	2.61	19.59	32.54	43.32	47.83	54.53	64.17	72.5	90.73
14.7	2.59	19.59	32.53	43.31	47.82	54.54	64.16	72.53	90.74
14.8	2.58	19.59	32.51	43.29	47.81	54.54	64.18	72.55	90.74
14.9	2.57	19.56	32.51	43.27	47.79	54.53	64.19	72.56	90.74
15	2.55	19.55	32.5	43.28	47.79	54.53	64.18	72.58	90.75
15.1	2.55	19.55	32.48	43.29	47.8	54.54	64.19	72.58	90.76
15.2	2.53	19.55	32.47	43.29	47.82	54.54	64.19	72.58	90.77
15.3	2.53	19.52	32.45	43.29	47.8	54.55	64.2	72.59	90.77
15.4	2.53	19.53	32.44	43.27	47.78	54.55	64.22	72.58	90.79
15.5	2.53	19.52	32.43	43.28	47.78	54.54	64.23	72.58	90.8
15.6	2.53	19.54	32.41	43.27	47.78	54.53	64.23	72.57	90.8
15.7	2.51	19.55	32.43	43.26	47.78	54.53	64.23	72.56	90.8
15.8	2.52	19.54	32.41	43.25	47.77	54.52	64.23	72.56	90.8
15.9	2.52	19.52	32.4	43.25	47.77	54.52	64.22	72.54	90.8
16	2.52	19.53	32.37	43.25	47.79	54.52	64.22	72.52	90.79
16.1	2.52	19.51	32.35	43.25	47.78	54.52	64.22	72.52	90.78
16.2	2.51	19.51	32.35	43.24	47.77	54.51	64.24	72.53	90.75
16.3	2.5	19.5	32.32	43.23	47.75	54.52	64.23	72.53	90.76
16.4	2.51	19.51	32.31	43.24	47.76	54.51	64.23	72.54	90.74
16.5	2.49	19.5	32.31	43.25	47.76	54.51	64.21	72.55	90.72
16.6	2.46	19.5	32.3	43.25	47.76	54.5	64.19	72.58	90.71
16.7	2.46	19.49	32.31	43.23	47.76	54.5	64.19	72.59	90.7
16.8	2.47	19.47	32.29	43.24	47.74	54.51	64.19	72.58	90.69
16.9	2.45	19.47	32.29	43.22	47.74	54.51	64.19	72.59	90.66
17	2.44	19.47	32.29	43.22	47.74	54.5	64.18	72.61	90.65
17.1	2.44	19.46	32.28	43.19	47.74	54.48	64.19	72.63	90.65
17.2	2.43	19.47	32.27	43.18	47.74	54.48	64.18	72.62	90.66
17.3	2.4	19.47	32.27	43.18	47.74	54.45	64.17	72.62	90.67
17.4	2.39	19.47	32.26	43.17	47.75	54.45	64.17	72.62	90.66
17.5	2.37	19.47	32.25	43.17	47.76	54.43	64.17	72.62	90.66
17.6	2.39	19.45	32.24	43.16	47.75	54.43	64.17	72.62	90.66
17.7	2.38	19.43	32.24	43.15	47.74	54.41	64.18	72.62	90.66
17.8	2.35	19.43	32.24	43.14	47.74	54.38	64.17	72.63	90.66
17.9	2.33	19.43	32.22	43.13	47.75	54.37	64.15	72.63	90.65
18	2.31	19.42	32.21	43.13	47.75	54.36	64.14	72.63	90.65
18.1	2.3	19.42	32.2	43.12	47.75	54.34	64.14	72.61	90.65
18.2	2.28	19.42	32.21	43.13	47.75	54.34	64.12	72.61	90.65
18.3	2.26	19.39	32.21	43.12	47.75	54.33	64.12	72.62	90.63
18.4	2.27	19.39	32.2	43.11	47.74	54.32	64.12	72.62	90.62
18.5	2.25	19.37	32.19	43.1	47.74	54.32	64.13	72.62	90.61
18.6	2.24	19.36	32.18	43.09	47.75	54.32	64.11	72.63	90.6
18.7	2.21	19.35	32.17	43.09	47.73	54.3	64.11	72.62	90.59
18.8	2.2	19.35	32.16	43.06	47.73	54.31	64.1	72.62	90.58
18.9	2.2	19.36	32.15	43.07	47.75	54.32	64.1	72.62	90.57
19	2.2	19.35	32.16	43.08	47.75	54.28	64.1	72.64	90.58
19.1	2.2	19.34	32.18	43.08	47.77	54.28	64.11	72.66	90.56
19.2	2.2	19.34	32.17	43.06	47.77	54.29	64.11	72.67	90.56
19.3	2.19	19.35	32.17	43.06	47.78	54.29	64.12	72.68	90.56
19.4	2.19	19.36	32.18	43.06	47.79	54.29	64.12	72.68	90.56
19.5	2.18	19.36	32.19	43.06	47.8	54.29	64.12	72.69	90.56
19.6	2.17	19.37	32.18	43.05	47.79	54.29	64.11	72.7	90.58
19.7	2.18	19.37	32.18	43.05	47.79	54.29	64.1	72.71	90.57
19.8	2.18	19.38	32.18	43.04	47.79	54.29	64.12	72.74	90.56
19.9	2.2	19.38	32.19	43.06	47.82	54.26	64.14	72.74	90.55
20	2.18	19.39	32.18	43.06	47.8	54.27	64.14	72.76	90.54
20.1	2.17	19.39	32.17	43.06	47.8	54.27	64.15	72.77	90.54
20.2	2.17	19.39	32.16	43.07	47.78	54.29	64.15	72.78	90.55
20.3	2.16	19.38	32.16	43.07	47.78	54.29	64.15	72.78	90.54
20.4	2.14	19.37	32.14	43.07	47.79	54.29	64.13	72.78	90.55
20.5	2.13	19.35	32.12	43.06	47.8	54.27	64.13	72.78	90.54
20.6	2.13	19.33	32.1	43.06	47.79	54.27	64.13	72.8	90.54
20.7	2.13	19.32	32.09	43.05	47.78	54.25	64.12	72.8	90.53
20.8	2.11	19.32	32.08	43.04	47.77	54.26	64.13	72.79	90.55
20.9	2.1	19.31	32.07	43.05	47.79	54.26	64.12	72.78	90.56
21	2.09	19.28	32.06	43.05	47.78	54.25	64.12	72.76	90.56
21.1	2.08	19.28	32.04	43.04	47.77	54.27	64.11	72.76	90.57
21.2	2.06	19.28	32.02	43.03	47.76	54.27	64.11	72.76	90.57
21.3	2.05	19.27	32.02	43.02	47.77	54.25	64.11	72.77	90.57
21.4	2.04	19.27	32.01	43.01	47.76	54.25	64.12	72.77	90.58
21.5	2.04	19.28	32.01	43.01	47.75	54.25	64.12	72.78	90.59
21.6	2.03	19.27	32.01	42.99	47.74	54.24	64.13	72.77	90.59
21.7	2.01	19.28	32.02	42.99	47.74	54.23	64.1	72.76	90.57
21.8	2	19.27	32.02	43	47.75	54.22	64.09	72.77	90.57
21.9	2.01	19.26	32.01	42.99	47.74	54.2	64.1	72.77	90.56
22	2	19.25	32	42.98	47.73	54.18	64.11	72.79	90.55
22.1	1.99	19.25	31.99	42.97	47.72	54.17	64.11	72.8	90.55
22.2	1.99	19.26	31.97	42.96	47.72	54.16	64.11	72.81	90.54
22.3	1.99	19.24	31.99	42.96	47.73	54.13	64.11	72.81	90.56
22.4	1.99	19.24	31.97	42.93	47.75	54.12	64.11	72.82	90.56
22.5	1.99	19.24	31.97	42.93	47.76	54.12	64.11	72.8	90.55
22.6	1.99	19.22	31.96	42.94	47.79	54.11	64.09	72.79	90.55
22.7	2.01	19.23	31.96	42.95	47.78	54.12	64.1	72.8	90.54
22.8	2	19.23	31.92	42.94	47.78	54.13	64.11	72.81	90.56
22.9	2.01	19.23	31.91	42.92	47.77	54.11	64.13	72.8	90.55
23	2.01	19.25	31.91	42.92	47.78	54.12	64.12	72.79	90.55
23.1	2	19.24	31.9	42.93	47.79	54.11	64.12	72.76	90.53
23.2	2	19.26	31.89	42.91	47.78	54.1	64.11	72.78	90.52
23.3	1.99	19.25	31.89	42.92	47.77	54.09	64.11	72.77	90.49
23.4	1.98	19.25	31.88	42.91	47.78	54.08	64.1	72.76	90.47
23.5	1.97	19.24	31.86	42.91	47.76	54.08	64.09	72.75	90.48
23.6	1.96	19.24	31.87	42.91	47.75	54.07	64.08	72.75	90.47
23.7	1.95	19.24	31.84	42.9	47.73	54.06	64.1	72.77	90.47
23.8	1.94	19.23	31.83	42.89	47.73	54.04	64.09	72.78	90.49
23.9	1.95	19.22	31.82	42.88	47.73	54.03	64.09	72.8	90.47
24	1.92	19.22	31.81	42.87	47.73	54.03	64.08	72.8	90.46
24.1	1.9	19.21	31.82	42.87	47.71	54.02	64.07	72.83	90.48
24.2	1.89	19.21	31.79	42.86	47.71	54.01	64.08	72.84	90.5
24.3	1.9	19.21	31.79	42.85	47.73	54.01	64.08	72.85	90.52
24.4	1.89	19.21	31.78	42.83	47.72	54.01	64.08	72.84	90.52
24.5	1.88	19.23	31.76	42.82	47.71	54.01	64.08	72.85	90.53
24.6	1.86	19.23	31.76	42.82	47.72	54	64.09	72.86	90.52
24.7	1.86	19.23	31.73	42.81	47.73	53.98	64.09	72.88	90.53
24.8	1.85	19.23	31.72	42.82	47.74	53.98	64.08	72.88	90.52
24.9	1.83	19.24	31.7	42.82	47.73	53.97	64.09	72.87	90.52
25	1.81	19.24	31.71	42.81	47.74	53.96	64.08	72.87	90.51
25.1	1.8	19.24	31.7	42.82	47.75	53.96	64.07	72.89	90.51
25.2	1.8	19.24	31.68	42.82	47.77	53.96	64.08	72.89	90.5
25.3	1.8	19.22	31.67	42.82	47.77	53.97	64.08	72.88	90.49
25.4	1.78	19.21	31.66	42.81	47.76	53.97	64.07	72.88	90.49
25.5	1.8	19.19	31.66	42.8	47.77	53.96	64.07	72.87	90.5
25.6	1.8	19.18	31.63	42.8	47.75	53.95	64.07	72.87	90.48
25.7	1.8	19.17	31.62	42.79	47.73	53.94	64.06	72.87	90.47
25.8	1.8	19.18	31.61	42.76	47.71	53.94	64.06	72.88	90.46
25.9	1.82	19.16	31.62	42.75	47.69	53.94	64.05	72.88	90.46
26	1.83	19.16	31.61	42.73	47.68	53.94	64.05	72.9	90.47
26.1	1.81	19.17	31.61	42.73	47.67	53.94	64.06	72.9	90.48
26.2	1.82	19.16	31.61	42.72	47.69	53.95	64.06	72.89	90.48
26.3	1.82	19.15	31.59	42.72	47.7	53.95	64.05	72.89	90.47
26.4	1.8	19.15	31.6	42.71	47.68	53.94	64.06	72.88	90.46
26.5	1.81	19.14	31.59	42.72	47.68	53.94	64.06	72.88	90.45
26.6	1.79	19.14	31.56	42.71	47.69	53.94	64.06	72.89	90.44
26.7	1.77	19.14	31.57	42.71	47.7	53.93	64.07	72.9	90.45
26.8	1.76	19.14	31.57	42.72	47.71	53.93	64.08	72.9	90.47
26.9	1.75	19.14	31.57	42.72	47.72	53.93	64.1	72.9	90.48
27	1.71	19.13	31.57	42.72	47.72	53.95	64.1	72.87	90.47
27.1	1.7	19.13	31.57	42.71	47.73	53.93	64.1	72.87	90.45
27.2	1.68	19.13	31.57	42.7	47.73	53.93	64.11	72.85	90.45
27.3	1.68	19.13	31.56	42.7	47.72	53.92	64.11	72.86	90.45
27.4	1.67	19.14	31.57	42.68	47.71	53.9	64.12	72.85	90.44
27.5	1.65	19.12	31.57	42.67	47.71	53.88	64.1	72.85	90.43
27.6	1.62	19.13	31.56	42.66	47.7	53.89	64.08	72.86	90.42
27.7	1.57	19.12	31.54	42.66	47.7	53.88	64.07	72.86	90.43
27.8	1.52	19.12	31.52	42.65	47.69	53.88	64.07	72.85	90.41
27.9	1.52	19.12	31.51	42.66	47.68	53.85	64.05	72.87	90.41
28	1.51	19.12	31.49	42.66	47.69	53.84	64.05	72.85	90.4
28.1	1.49	19.11	31.46	42.64	47.7	53.83	64.02	72.87	90.4
28.2	1.46	19.08	31.4	42.58	47.7	53.87	64.01	72.83	90.4
28.3	1.43	19.07	31.34	42.56	47.67	53.83	63.99	72.81	90.36
28.4	1.46	19.08	31.29	42.54	47.66	53.77	63.98	72.79	90.31
28.5	1.46	19.07	31.27	42.54	47.65	53.75	63.97	72.77	90.3
28.6	1.49	19.08	31.26	42.51	47.65	53.72	63.96	72.76	90.25
28.7	1.5	19.07	31.24	42.49	47.65	53.7	63.97	72.74	90.24
28.8	1.5	19.1	31.19	42.43	47.68	53.66	63.99	72.71	90.22
28.9	1.21	19.08	31.19	42.42	47.71	53.61	63.97	72.67	90.19
29	0.72	19.11	31.23	42.48	47.69	53.53	63.95	72.71	90.11
29.1	0.29	19.08	31.25	42.48	47.63	53.6	63.98	72.72	90.16
29.2	-0.09	18.99	31.22	42.47	47.61	53.63	64.02	72.7	90.2
29.3	-0.36	19.02	31.23	42.46	47.58	53.6	64	72.69	90.19
29.4	0.25	18.87	30.97	42.57	47.54	53.5	64.03	72.61	90.2
29.5	1.12	18.97	30.2	41.84	47.34	53.52	63.77	72.47	90.15
29.6	0.68	17.54	27.46	39.21	46.76	53.43	63	69.27	89.96
29.7	0.64	16.15	25.22	36.61	43.49	50.99	58.82	61.28	83.9
29.8	0.45	14.25	22.79	33.69	40.03	46.71	52.81	53.17	70.24
29.9	0.28	12.52	21.23	31.7	36.35	42.53	46.91	44.92	55.56
30	0.05	13.26	22.08	31.01	33.06	38.76	41.65	37.22	41.71
30.1	-0.06	13.86	21.3	30.06	32.71	36.23	37.71	31.14	30.24
30.2	-0.21	13.22	19.58	27.89	32.64	35.98	36.92	33.68	19.84
30.3	-0.28	12.49	18.41	26.07	31.53	35.52	38.14	37.28	24.09
30.4	-0.38	11.86	17.16	24.29	29.8	34.13	38.21	38.66	32.44
30.5	-0.49	11	15.74	22.48	28.24	32.71	37.58	38.61	37.38
30.6	-0.57	10.16	14.49	21.07	26.42	31.13	36.14	37.66	39.29
30.7	-0.7	9.5	13.45	19.72	24.86	29.24	34.46	36.3	39.75
30.8	-0.77	8.92	12.41	18.35	23.25	27.6	32.64	34.9	39.15
30.9	-0.86	8.29	11.47	17.14	21.67	25.94	31.02	33.36	38.12
31	-0.94	7.76	10.58	15.95	20.42	24.27	29.39	31.96	36.77
31.1	-1.03	7.26	9.78	15.09	19.25	22.89	27.91	30.6	35.5
31.2	-1.09	6.77	9.08	14.17	18.09	21.56	26.43	29.3	34.32
31.3	-1.16	6.27	8.31	13.34	16.98	20.27	25.11	28	33.09
31.4	-1.24	5.79	7.66	12.43	15.99	19.13	23.81	26.83	32.03
31.5	-1.3	5.32	6.99	11.63	14.98	17.98	22.64	25.7	30.92
31.6	-1.38	5.02	6.42	10.94	14.21	17	21.55	24.7	29.89
31.7	-1.43	4.71	5.94	10.19	13.44	16.05	20.51	23.75	28.88
31.8	-1.52	4.41	5.44	9.6	12.76	15.14	19.56	22.86	27.95
31.9	-1.56	4.12	5.01	9.1	12.06	14.29	18.66	22	27.01
32	-1.57	3.85	4.64	8.57	11.48	13.52	17.89	21.2	26.13
32.1	-1.63	3.56	4.21	8.08	10.9	12.85	17.08	20.46	25.34
32.2	-1.67	3.27	3.85	7.59	10.4	12.23	16.28	19.72	24.53
32.3	-1.71	3.02	3.45	7.09	9.85	11.57	15.56	19.04	23.81
32.4	-1.76	2.81	3.13	6.63	9.33	11	14.89	18.41	23.13
32.5	-1.8	2.58	2.8	6.24	8.89	10.45	14.2	17.74	22.4
32.6	-1.83	2.41	2.53	5.89	8.5	9.93	13.66	17.13	21.72
32.7	-1.85	2.24	2.28	5.56	8.06	9.4	13.15	16.6	21.05
32.8	-1.88	2.07	2.05	5.26	7.68	8.9	12.61	16.02	20.39
32.9	-1.92	1.93	1.84	4.9	7.33	8.41	12.12	15.54	19.77
33	-1.93	1.77	1.6	4.58	6.98	7.95	11.61	15.01	19.14
33.1	-1.96	1.6	1.38	4.32	6.68	7.59	11.15	14.54	18.58
33.2	-1.97	1.48	1.18	4.11	6.32	7.23	10.65	14.09	18.05
33.3	-2	1.35	1	3.88	6.02	6.9	10.26	13.68	17.54
33.4	-2.02	1.21	0.83	3.62	5.76	6.53	9.85	13.26	16.99
33.5	-2.03	1.11	0.64	3.4	5.53	6.22	9.49	12.83	16.49
33.6	-2.05	1	0.49	3.17	5.28	5.91	9.12	12.48	16.05
33.7	-2.08	0.9	0.34	2.97	5.04	5.58	8.77	12.12	15.6
33.8	-2.1	0.82	0.18	2.77	4.86	5.32	8.41	11.81	15.15
33.9	-2.11	0.74	0.06	2.58	4.66	5.02	8.12	11.51	14.71
34	-2.13	0.65	-0.08	2.39	4.47	4.81	7.81	11.21	14.3
34.1	-2.13	0.59	-0.2	2.19	4.29	4.58	7.53	10.9	13.92
34.2	-2.16	0.5	-0.31	2.04	4.15	4.33	7.27	10.61	13.58
34.3	-2.19	0.43	-0.41	1.92	4	4.09	7.03	10.33	13.24
34.4	-2.2	0.37	-0.51	1.79	3.84	3.89	6.78	10.05	12.9
34.5	-2.23	0.32	-0.6	1.68	3.69	3.68	6.54	9.78	12.55
34.6	-2.23	0.26	-0.69	1.57	3.55	3.51	6.31	9.5	12.24
34.7	-2.24	0.23	-0.78	1.46	3.43	3.31	6.09	9.26	11.93
34.8	-2.26	0.16	-0.86	1.35	3.29	3.15	5.87	8.99	11.64
34.9	-2.27	0.13	-0.93	1.25	3.18	2.97	5.67	8.75	11.35
35	-2.27	0.07	-1.01	1.16	3.05	2.83	5.46	8.54	11.05
35.1	-2.26	0.05	-1.07	1.07	2.92	2.69	5.27	8.33	10.77
35.2	-2.27	0	-1.15	0.98	2.81	2.55	5.07	8.12	10.52
35.3	-2.28	-0.03	-1.22	0.91	2.71	2.4	4.9	7.93	10.28
35.4	-2.29	-0.06	-1.27	0.85	2.63	2.27	4.73	7.74	10.04
35.5	-2.29	-0.1	-1.33	0.79	2.54	2.15	4.57	7.57	9.78
35.6	-2.27	-0.12	-1.39	0.71	2.44	2.03	4.43	7.41	9.55
35.7	-2.27	-0.15	-1.42	0.65	2.36	1.92	4.28	7.26	9.33
35.8	-2.28	-0.18	-1.47	0.6	2.26	1.8	4.15	7.09	9.12
35.9	-2.29	-0.2	-1.51	0.57	2.21	1.68	4.02	6.95	8.89
36	-2.29	-0.21	-1.54	0.5	2.13	1.58	3.88	6.81	8.68
36.1	-2.29	-0.23	-1.58	0.46	2.07	1.49	3.75	6.64	8.47
36.2	-2.3	-0.26	-1.61	0.41	2.01	1.37	3.63	6.52	8.28
36.3	-2.29	-0.27	-1.62	0.35	1.94	1.3	3.5	6.4	8.11
36.4	-2.3	-0.3	-1.65	0.31	1.86	1.22	3.39	6.29	7.92
36.5	-2.29	-0.32	-1.67	0.28	1.81	1.15	3.27	6.17	7.74
36.6	-2.31	-0.33	-1.67	0.25	1.76	1.07	3.17	6.05	7.6
36.7	-2.31	-0.36	-1.71	0.21	1.72	0.99	3.07	5.94	7.43
36.8	-2.3	-0.36	-1.73	0.17	1.66	0.92	2.97	5.84	7.3
36.9	-2.3	-0.37	-1.76	0.14	1.65	0.84	2.88	5.72	7.15
37	-2.31	-0.39	-1.78	0.12	1.61	0.75	2.79	5.62	7
37.1	-2.3	-0.41	-1.81	0.09	1.58	0.69	2.72	5.54	6.87
37.2	-2.31	-0.42	-1.86	0.05	1.54	0.64	2.66	5.45	6.76
37.3	-2.31	-0.43	-1.88	0.04	1.52	0.6	2.58	5.37	6.64
37.4	-2.31	-0.44	-1.89	-0.01	1.47	0.55	2.51	5.3	6.51
37.5	-2.32	-0.45	-1.92	-0.04	1.43	0.51	2.44	5.23	6.37
37.6	-2.32	-0.46	-1.94	-0.07	1.39	0.46	2.38	5.16	6.23
37.7	-2.32	-0.47	-1.97	-0.1	1.37	0.42	2.32	5.09	6.09
37.8	-2.32	-0.48	-1.99	-0.13	1.35	0.39	2.26	5.02	5.97
37.9	-2.33	-0.49	-2.01	-0.16	1.32	0.33	2.18	4.94	5.84
38	-2.32	-0.49	-2.03	-0.18	1.3	0.29	2.11	4.88	5.73
38.1	-2.32	-0.49	-2.04	-0.18	1.3	0.25	2.04	4.8	5.63
38.2	-2.34	-0.51	-2.03	-0.21	1.26	0.2	1.98	4.72	5.52
38.3	-2.35	-0.52	-2.03	-0.25	1.23	0.2	1.95	4.66	5.38
38.4	-2.34	-0.5	-2.03	-0.28	1.2	0.17	1.89	4.61	5.29
38.5	-2.35	-0.52	-2.06	-0.29	1.19	0.13	1.83	4.55	5.2
38.6	-2.34	-0.53	-2.06	-0.31	1.15	0.1	1.8	4.5	5.11
38.7	-2.38	-0.55	-2.05	-0.32	1.12	0.05	1.74	4.43	5.02
38.8	-2.32	-0.55	-2.06	-0.34	1.11	0.02	1.71	4.4	4.95
38.9	-2.38	-0.55	-2.06	-0.38	1.09	0.01	1.66	4.36	4.87
39	-2.36	-0.56	-2.08	-0.39	1.07	-0.02	1.63	4.29	4.81
39.1	-2.38	-0.59	-2.06	-0.4	1.06	-0.02	1.56	4.24	4.74
39.2	-2.3	-0.56	-2.12	-0.41	0.99	-0.05	1.53	4.2	4.65
39.3	-2.39	-0.59	-2.02	-0.41	0.99	-0.06	1.49	4.15	4.59
39.4	-2.34	-0.61	-2.11	-0.47	0.95	-0.1	1.47	4.11	4.52
39.5	-2.28	-0.56	-2.15	-0.46	0.94	-0.16	1.44	4.07	4.47
39.6	-2.36	-0.61	-2.13	-0.49	0.93	-0.13	1.42	4.02	4.41
39.7	-2.31	-0.6	-2.06	-0.44	0.96	-0.18	1.39	3.97	4.35
39.8	-2.32	-0.61	-2.16	-0.55	0.91	-0.24	1.37	3.95	4.28
39.9	-2.31	-0.6	-2.15	-0.52	0.91	-0.16	1.33	3.91	4.23
40	-2.31	-0.62	-2.13	-0.54	0.9	-0.27	1.3	3.85	4.16
40.1	-2.35	-0.64	-2.15	-0.57	0.87	-0.28	1.27	3.81	4.12
40.2	-2.34	-0.58	-2.16	-0.55	0.88	-0.31	1.24	3.76	4.08
40.3	-2.35	-0.61	-2.17	-0.59	0.89	-0.34	1.22	3.73	4.02
40.4	-2.34	-0.65	-2.16	-0.56	0.88	-0.34	1.2	3.69	3.97
40.5	-2.37	-0.61	-2.16	-0.56	0.85	-0.34	1.17	3.66	3.92
40.6	-2.38	-0.64	-2.16	-0.58	0.84	-0.34	1.15	3.65	3.88
40.7	-2.38	-0.6	-2.17	-0.59	0.83	-0.37	1.13	3.6	3.82
40.8	-2.37	-0.61	-2.19	-0.61	0.81	-0.38	1.09	3.57	3.77
40.9	-2.36	-0.59	-2.21	-0.62	0.79	-0.38	1.07	3.54	3.71

## Sheet: Supplementary Fig7
	PIP											STEADY STATE		FIT
X	0,78µM	1,56µM	3,125µM	6,25µM	12,5µM	25µM	50µM	100µM	200µM			X	Y	X	Y
-1	-0.073	-0.11	-0.057	0.149	-0.041	0.061	0.124	0.016	0.022			7.8e-07	-0.624	7.8e-07	2.17025
-0.9	-0.06	-0.079	-0.04	0.133	-0.002	0.035	0.157	0.06	-0.006			1.56e-06	2.45	2.79232e-06	7.46744
-0.8	-0.059	-0.07	-0.036	0.144	0.047	-0.001	0.149	0.081	0.004			3.125e-06	6.61	4.80465e-06	12.3684
-0.7	-0.041	-0.096	-0.048	0.14	0.082	0.04	0.137	0.132	-0.019			6.25e-06	16	6.81697e-06	16.916
-0.6	-0.005	-0.074	-0.044	0.104	0.072	-0.038	0.095	0.159	0.001			1.25e-05	31.3	8.82929e-06	21.1471
-0.5	-0.081	-0.112	-0.056	0.126	0.082	-0.046	0.118	0.139	0.03			2.5e-05	48.1	1.08416e-05	25.0937
-0.4	0.11	-0.122	-0.076	0.122	0.112	-0.038	0.08	0.198	0.029			5e-05	68.1	1.28539e-05	28.7835
-0.3	-0.061	-0.17	-0.1	0.126	0.075	-0.027	0.054	0.179	-0.032			0.0001	90.9	1.48663e-05	32.2408
-0.2	0.423	-0.237	-0.059	0.096	0.094	-0.064	0.05	0.084	-0.038			0.0002	113	1.68786e-05	35.4868
-0.1	0.274	-0.138	0.247	-0.009	0.159	-0.118	0.088	0.039	-0.063					1.88909e-05	38.5405
0	0.165	0.387	0.36	0.161	0.047	-0.058	0.105	0.176	0.03					2.09032e-05	41.4183
0.1	0.135	1.074	1.074	0.658	0.743	0.572	1.432	4.657	0.851					2.29156e-05	44.1351
0.2	0.185	2.087	2.69	1.743	2.807	2.752	5.951	15.873	8.385					2.49279e-05	46.704
0.3	0.146	2.234	4.126	4.153	7.82	7.698	17.812	39.842	27.002					2.69402e-05	49.1368
0.4	0.148	1.82	4.714	7.302	13.964	17.081	35.236	63.642	62.495					2.89525e-05	51.4439
0.5	0.098	1.774	5.233	9.783	19.515	27.012	50.058	80.401	93.884					3.09648e-05	53.635
0.6	0.082	1.972	5.616	11.736	23.349	35.581	59.39	89.442	115.448					3.29772e-05	55.7184
0.7	0.039	2.002	5.764	13.104	25.778	40.803	63.81	92.636	125.391					3.49895e-05	57.7021
0.8	0.066	2.094	6.201	13.933	27.183	43.606	65.449	92.999	126.942					3.70018e-05	59.5929
0.9	0.038	2.193	6.461	14.634	28.453	44.974	66.333	92.512	124.609					3.90141e-05	61.3972
1	0.016	2.265	6.617	15.056	29.088	45.86	66.687	91.946	122.098					4.10265e-05	63.1209
1.1	0.013	2.368	6.805	15.282	29.512	46.27	67.013	91.746	120.274					4.30388e-05	64.7692
1.2	0.007	2.42	6.809	15.491	29.837	46.566	67.144	91.733	119.136					4.50511e-05	66.347
1.3	0.014	2.465	6.857	15.678	30.03	46.878	67.339	91.732	118.39					4.70634e-05	67.8587
1.4	0.017	2.478	6.905	15.832	30.185	47.115	67.411	91.65	117.834					4.90758e-05	69.3084
1.5	0.024	2.494	6.924	15.873	30.319	47.307	67.511	91.695	117.529					5.10881e-05	70.6997
1.6	0.033	2.545	6.948	15.908	30.429	47.459	67.574	91.657	117.34					5.31004e-05	72.0362
1.7	0.036	2.579	6.988	15.971	30.504	47.525	67.645	91.601	117.23					5.51127e-05	73.3211
1.8	0.041	2.596	7.017	15.989	30.582	47.559	67.713	91.562	117.099					5.7125e-05	74.5572
1.9	0.055	2.627	7.058	16.029	30.667	47.645	67.759	91.532	116.979					5.91374e-05	75.7473
2	0.045	2.654	7.098	16.068	30.708	47.703	67.798	91.518	116.821					6.11497e-05	76.894
2.1	0.06	2.673	7.123	16.1	30.777	47.744	67.847	91.475	116.719					6.3162e-05	77.9995
2.2	0.08	2.684	7.147	16.129	30.837	47.797	67.886	91.452	116.609					6.51743e-05	79.066
2.3	0.087	2.675	7.189	16.162	30.891	47.817	67.938	91.434	116.553					6.71867e-05	80.0956
2.4	0.101	2.681	7.188	16.19	30.937	47.83	67.99	91.442	116.466					6.9199e-05	81.0901
2.5	0.093	2.685	7.2	16.2	30.983	47.851	68.024	91.432	116.356					7.12113e-05	82.0514
2.6	0.125	2.681	7.21	16.198	31.029	47.877	68.06	91.431	116.317					7.32236e-05	82.9809
2.7	0.11	2.694	7.218	16.207	31.069	47.916	68.087	91.415	116.252					7.5236e-05	83.8804
2.8	0.092	2.701	7.218	16.223	31.082	47.943	68.109	91.418	116.178					7.72483e-05	84.7512
2.9	0.092	2.729	7.214	16.232	31.096	47.973	68.148	91.449	116.094					7.92606e-05	85.5947
3	0.085	2.71	7.228	16.254	31.112	47.983	68.171	91.465	116.032					8.12729e-05	86.4121
3.1	0.09	2.734	7.208	16.278	31.123	48.004	68.189	91.483	115.967					8.32852e-05	87.2046
3.2	0.078	2.734	7.204	16.295	31.152	48.026	68.207	91.49	115.95					8.52976e-05	87.9734
3.3	0.057	2.739	7.178	16.317	31.17	48.04	68.223	91.499	115.894					8.73099e-05	88.7195
3.4	0.03	2.743	7.176	16.308	31.187	48.063	68.22	91.53	115.856					8.93222e-05	89.4439
3.5	0.04	2.728	7.172	16.317	31.219	48.094	68.238	91.531	115.85					9.13345e-05	90.1475
3.6	0.038	2.742	7.183	16.337	31.228	48.117	68.254	91.552	115.816					9.33469e-05	90.8312
3.7	0.04	2.741	7.185	16.326	31.231	48.137	68.283	91.541	115.799					9.53592e-05	91.4959
3.8	0.057	2.742	7.172	16.312	31.243	48.152	68.291	91.562	115.785					9.73715e-05	92.1423
3.9	0.062	2.738	7.167	16.323	31.265	48.169	68.3	91.573	115.769					9.93838e-05	92.7711
4	0.047	2.752	7.18	16.356	31.269	48.175	68.326	91.59	115.758					0.000101396	93.3831
4.1	0.057	2.755	7.176	16.354	31.295	48.2	68.313	91.6	115.773					0.000103408	93.979
4.2	0.071	2.771	7.189	16.346	31.298	48.206	68.328	91.607	115.769					0.000105421	94.5593
4.3	0.049	2.778	7.193	16.351	31.316	48.232	68.329	91.594	115.739					0.000107433	95.1247
4.4	0.052	2.756	7.195	16.346	31.323	48.267	68.328	91.582	115.721					0.000109445	95.6758
4.5	0.062	2.75	7.192	16.342	31.324	48.275	68.346	91.571	115.708					0.000111458	96.213
4.6	0.068	2.758	7.209	16.334	31.325	48.289	68.361	91.58	115.689					0.00011347	96.7369
4.7	0.073	2.777	7.204	16.328	31.336	48.306	68.388	91.579	115.676					0.000115482	97.248
4.8	0.066	2.792	7.203	16.343	31.353	48.331	68.393	91.595	115.642					0.000117495	97.7467
4.9	0.052	2.802	7.201	16.339	31.359	48.336	68.401	91.59	115.605					0.000119507	98.2336
5	0.037	2.802	7.221	16.339	31.36	48.349	68.405	91.587	115.596					0.000121519	98.7089
5.1	0.023	2.788	7.236	16.34	31.356	48.357	68.412	91.576	115.569					0.000123532	99.1731
5.2	0.006	2.768	7.242	16.327	31.347	48.365	68.394	91.585	115.503					0.000125544	99.6267
5.3	-0.015	2.767	7.234	16.324	31.353	48.374	68.398	91.581	115.481					0.000127556	100.07
5.4	-0.006	2.772	7.239	16.338	31.34	48.36	68.396	91.596	115.458					0.000129569	100.503
5.5	-0.005	2.757	7.241	16.335	31.349	48.37	68.411	91.59	115.438					0.000131581	100.927
5.6	-0.002	2.742	7.219	16.36	31.365	48.381	68.407	91.598	115.42					0.000133593	101.341
5.7	-0.003	2.72	7.21	16.351	31.375	48.385	68.406	91.596	115.367					0.000135606	101.746
5.8	-0.007	2.714	7.211	16.345	31.384	48.374	68.398	91.599	115.344					0.000137618	102.143
5.9	-0.02	2.724	7.191	16.349	31.4	48.368	68.381	91.608	115.344					0.00013963	102.531
6	-0.034	2.713	7.183	16.354	31.396	48.382	68.408	91.607	115.325					0.000141643	102.91
6.1	-0.034	2.71	7.188	16.361	31.391	48.383	68.397	91.615	115.298					0.000143655	103.282
6.2	-0.054	2.696	7.161	16.364	31.4	48.373	68.413	91.615	115.273					0.000145667	103.646
6.3	-0.05	2.704	7.138	16.369	31.415	48.369	68.41	91.616	115.261					0.00014768	104.003
6.4	-0.075	2.7	7.119	16.388	31.418	48.375	68.412	91.626	115.232					0.000149692	104.353
6.5	-0.077	2.689	7.121	16.375	31.411	48.364	68.417	91.622	115.205					0.000151704	104.695
6.6	-0.094	2.676	7.113	16.358	31.427	48.375	68.409	91.604	115.19					0.000153717	105.031
6.7	-0.109	2.681	7.103	16.362	31.411	48.384	68.413	91.586	115.155					0.000155729	105.36
6.8	-0.129	2.679	7.092	16.37	31.41	48.373	68.407	91.565	115.143					0.000157741	105.683
6.9	-0.15	2.673	7.065	16.369	31.415	48.386	68.413	91.557	115.108					0.000159754	105.999
7	-0.156	2.654	7.078	16.366	31.427	48.398	68.419	91.529	115.057					0.000161766	106.31
7.1	-0.162	2.634	7.081	16.352	31.45	48.384	68.408	91.499	115.012					0.000163778	106.614
7.2	-0.174	2.624	7.074	16.327	31.459	48.374	68.4	91.489	114.988					0.00016579	106.913
7.3	-0.157	2.616	7.076	16.321	31.472	48.373	68.387	91.476	114.956					0.000167803	107.206
7.4	-0.169	2.605	7.066	16.324	31.473	48.34	68.373	91.443	114.895					0.000169815	107.494
7.5	-0.177	2.596	7.061	16.31	31.478	48.327	68.383	91.433	114.858					0.000171827	107.777
7.6	-0.177	2.587	7.042	16.303	31.497	48.332	68.396	91.407	114.83					0.00017384	108.054
7.7	-0.173	2.577	7.013	16.288	31.486	48.326	68.419	91.397	114.799					0.000175852	108.327
7.8	-0.176	2.581	7.018	16.287	31.482	48.329	68.408	91.422	114.755					0.000177864	108.595
7.9	-0.173	2.575	7.013	16.282	31.495	48.329	68.399	91.409	114.716					0.000179877	108.858
8	-0.176	2.57	7.007	16.286	31.486	48.313	68.399	91.398	114.671					0.000181889	109.116
8.1	-0.186	2.565	6.994	16.287	31.474	48.305	68.408	91.39	114.631					0.000183901	109.37
8.2	-0.192	2.578	6.973	16.29	31.465	48.311	68.414	91.393	114.593					0.000185914	109.62
8.3	-0.186	2.596	6.99	16.302	31.487	48.294	68.431	91.397	114.558					0.000187926	109.865
8.4	-0.205	2.602	6.979	16.312	31.496	48.298	68.431	91.387	114.548					0.000189938	110.106
8.5	-0.213	2.6	6.978	16.327	31.478	48.316	68.442	91.39	114.524					0.000191951	110.344
8.6	-0.232	2.618	6.966	16.32	31.465	48.338	68.443	91.391	114.508					0.000193963	110.577
8.7	-0.219	2.605	6.972	16.322	31.474	48.335	68.444	91.387	114.486					0.000195975	110.807
8.8	-0.233	2.61	6.957	16.336	31.47	48.349	68.438	91.383	114.48					0.000197988	111.032
8.9	-0.232	2.597	6.95	16.332	31.474	48.351	68.432	91.371	114.455					0.0002	111.254
9	-0.25	2.611	6.947	16.331	31.468	48.369	68.44	91.365	114.433
9.1	-0.255	2.605	6.939	16.335	31.47	48.365	68.448	91.382	114.412
9.2	-0.277	2.584	6.932	16.346	31.481	48.36	68.448	91.382	114.397
9.3	-0.314	2.598	6.928	16.349	31.475	48.381	68.437	91.378	114.397
9.4	-0.313	2.601	6.911	16.356	31.471	48.382	68.428	91.365	114.364
9.5	-0.32	2.589	6.906	16.347	31.458	48.387	68.449	91.361	114.331
9.6	-0.337	2.592	6.917	16.341	31.449	48.392	68.45	91.364	114.317
9.7	-0.368	2.598	6.928	16.331	31.445	48.39	68.437	91.36	114.293
9.8	-0.37	2.591	6.93	16.343	31.456	48.39	68.425	91.349	114.246
9.9	-0.38	2.573	6.921	16.345	31.455	48.392	68.432	91.346	114.224
10	-0.389	2.555	6.922	16.339	31.455	48.39	68.44	91.338	114.199
10.1	-0.392	2.558	6.91	16.329	31.453	48.397	68.427	91.35	114.175
10.2	-0.402	2.56	6.918	16.299	31.45	48.393	68.435	91.351	114.135
10.3	-0.416	2.564	6.928	16.291	31.452	48.383	68.439	91.348	114.099
10.4	-0.416	2.574	6.922	16.282	31.456	48.374	68.438	91.344	114.058
10.5	-0.422	2.584	6.927	16.269	31.468	48.389	68.45	91.336	114.02
10.6	-0.412	2.573	6.928	16.27	31.476	48.384	68.45	91.335	114.013
10.7	-0.414	2.566	6.927	16.254	31.483	48.379	68.443	91.324	113.988
10.8	-0.414	2.554	6.91	16.248	31.489	48.384	68.467	91.332	113.95
10.9	-0.44	2.556	6.907	16.234	31.486	48.384	68.471	91.34	113.916
11	-0.443	2.553	6.897	16.227	31.498	48.379	68.474	91.339	113.88
11.1	-0.454	2.55	6.881	16.223	31.503	48.38	68.478	91.347	113.871
11.2	-0.464	2.552	6.87	16.209	31.51	48.388	68.478	91.34	113.844
11.3	-0.453	2.537	6.832	16.216	31.508	48.379	68.471	91.336	113.837
11.4	-0.468	2.523	6.792	16.217	31.495	48.389	68.478	91.317	113.834
11.5	-0.477	2.526	6.776	16.215	31.493	48.392	68.486	91.308	113.827
11.6	-0.489	2.52	6.781	16.239	31.463	48.384	68.487	91.302	113.798
11.7	-0.489	2.525	6.772	16.235	31.458	48.385	68.475	91.284	113.761
11.8	-0.497	2.529	6.756	16.246	31.461	48.385	68.478	91.287	113.734
11.9	-0.49	2.538	6.759	16.251	31.46	48.384	68.484	91.284	113.716
12	-0.48	2.549	6.754	16.246	31.441	48.386	68.476	91.282	113.691
12.1	-0.487	2.549	6.754	16.246	31.44	48.396	68.473	91.274	113.663
12.2	-0.501	2.558	6.747	16.236	31.447	48.385	68.47	91.259	113.636
12.3	-0.504	2.558	6.765	16.211	31.44	48.382	68.463	91.235	113.6
12.4	-0.514	2.563	6.776	16.206	31.428	48.37	68.451	91.226	113.572
12.5	-0.525	2.579	6.786	16.186	31.427	48.356	68.47	91.22	113.523
12.6	-0.533	2.569	6.793	16.168	31.437	48.359	68.457	91.222	113.479
12.7	-0.53	2.556	6.78	16.151	31.465	48.332	68.456	91.202	113.463
12.8	-0.536	2.556	6.754	16.15	31.464	48.318	68.443	91.185	113.429
12.9	-0.531	2.549	6.746	16.139	31.451	48.306	68.424	91.165	113.387
13	-0.531	2.557	6.728	16.139	31.47	48.311	68.396	91.147	113.349
13.1	-0.554	2.569	6.702	16.146	31.481	48.311	68.385	91.122	113.297
13.2	-0.565	2.582	6.701	16.148	31.492	48.294	68.376	91.098	113.258
13.3	-0.589	2.587	6.686	16.135	31.473	48.27	68.36	91.072	113.211
13.4	-0.597	2.585	6.665	16.148	31.453	48.261	68.346	91.061	113.172
13.5	-0.613	2.577	6.65	16.143	31.441	48.23	68.324	91.026	113.138
13.6	-0.626	2.584	6.634	16.149	31.446	48.229	68.287	90.996	113.089
13.7	-0.64	2.584	6.616	16.142	31.437	48.22	68.261	90.957	113.056
13.8	-0.657	2.574	6.603	16.132	31.405	48.206	68.233	90.934	112.998
13.9	-0.657	2.561	6.596	16.097	31.399	48.195	68.208	90.929	112.978
14	-0.673	2.55	6.591	16.083	31.385	48.196	68.188	90.893	112.956
14.1	-0.672	2.542	6.573	16.067	31.368	48.181	68.165	90.877	112.93
14.2	-0.688	2.527	6.559	16.057	31.368	48.162	68.142	90.847	112.9
14.3	-0.701	2.499	6.55	16.027	31.362	48.138	68.119	90.833	112.868
14.4	-0.708	2.476	6.529	16.006	31.379	48.151	68.093	90.822	112.823
14.5	-0.703	2.469	6.523	15.98	31.359	48.134	68.068	90.801	112.765
14.6	-0.732	2.46	6.524	15.974	31.344	48.129	68.055	90.798	112.739
14.7	-0.745	2.463	6.527	15.948	31.334	48.119	68.069	90.814	112.706
14.8	-0.755	2.455	6.532	15.939	31.318	48.109	68.082	90.82	112.683
14.9	-0.776	2.453	6.52	15.929	31.306	48.105	68.073	90.798	112.671
15	-0.773	2.459	6.51	15.939	31.301	48.096	68.075	90.795	112.633
15.1	-0.778	2.436	6.497	15.941	31.302	48.112	68.073	90.778	112.625
15.2	-0.785	2.431	6.483	15.924	31.285	48.105	68.061	90.772	112.59
15.3	-0.799	2.428	6.472	15.901	31.257	48.097	68.075	90.78	112.567
15.4	-0.792	2.441	6.459	15.894	31.247	48.092	68.087	90.769	112.547
15.5	-0.783	2.455	6.462	15.906	31.23	48.07	68.096	90.75	112.531
15.6	-0.788	2.452	6.459	15.886	31.221	48.063	68.096	90.735	112.519
15.7	-0.788	2.428	6.453	15.887	31.213	48.048	68.094	90.725	112.484
15.8	-0.797	2.42	6.421	15.866	31.203	48.053	68.099	90.688	112.458
15.9	-0.798	2.416	6.411	15.872	31.216	48.057	68.084	90.639	112.437
16	-0.815	2.416	6.399	15.862	31.215	48.025	68.075	90.631	112.385
16.1	-0.822	2.403	6.381	15.859	31.182	48.022	68.095	90.623	112.336
16.2	-0.845	2.397	6.351	15.855	31.168	48.019	68.09	90.621	112.305
16.3	-0.853	2.395	6.335	15.844	31.158	48.02	68.069	90.615	112.261
16.4	-0.853	2.368	6.328	15.846	31.15	48.008	68.066	90.596	112.224
16.5	-0.87	2.333	6.316	15.853	31.138	48.007	68.053	90.589	112.193
16.6	-0.884	2.32	6.301	15.842	31.15	48.007	68.016	90.611	112.164
16.7	-0.902	2.309	6.283	15.845	31.143	48.021	68.02	90.593	112.126
16.8	-0.895	2.308	6.28	15.846	31.127	48.016	67.999	90.581	112.094
16.9	-0.889	2.285	6.276	15.827	31.12	48.022	67.968	90.584	112.072
17	-0.901	2.282	6.241	15.8	31.106	48.01	67.954	90.595	112.044
17.1	-0.906	2.276	6.232	15.782	31.101	48	67.953	90.578	112.027
17.2	-0.908	2.28	6.215	15.773	31.094	47.973	67.932	90.56	112.02
17.3	-0.928	2.283	6.201	15.778	31.092	47.958	67.928	90.558	111.985
17.4	-0.942	2.268	6.191	15.763	31.1	47.95	67.914	90.55	111.965
17.5	-0.955	2.248	6.195	15.75	31.099	47.943	67.902	90.536	111.954
17.6	-0.96	2.219	6.183	15.744	31.09	47.935	67.902	90.522	111.926
17.7	-0.945	2.235	6.152	15.729	31.059	47.914	67.888	90.501	111.896
17.8	-0.96	2.24	6.152	15.718	31.054	47.906	67.876	90.511	111.873
17.9	-0.972	2.221	6.127	15.714	31.041	47.89	67.869	90.495	111.848
18	-0.999	2.23	6.127	15.697	31.046	47.88	67.871	90.472	111.804
18.1	-1.005	2.22	6.141	15.708	31.039	47.853	67.855	90.459	111.786
18.2	-1.014	2.225	6.132	15.707	31.025	47.855	67.841	90.442	111.751
18.3	-1.049	2.205	6.126	15.685	31.001	47.844	67.847	90.432	111.717
18.4	-1.045	2.18	6.121	15.691	30.993	47.834	67.86	90.418	111.674
18.5	-1.047	2.183	6.126	15.676	30.991	47.83	67.84	90.402	111.642
18.6	-1.054	2.182	6.125	15.674	30.974	47.829	67.834	90.387	111.613
18.7	-1.073	2.182	6.114	15.661	30.966	47.817	67.824	90.365	111.589
18.8	-1.107	2.183	6.131	15.651	30.961	47.818	67.818	90.351	111.556
18.9	-1.117	2.175	6.139	15.66	30.964	47.799	67.813	90.358	111.519
19	-1.118	2.179	6.161	15.653	30.97	47.768	67.836	90.357	111.486
19.1	-1.127	2.182	6.163	15.648	30.995	47.762	67.837	90.352	111.447
19.2	-1.122	2.213	6.178	15.64	31.005	47.773	67.837	90.334	111.418
19.3	-1.131	2.208	6.177	15.639	31.011	47.778	67.823	90.339	111.393
19.4	-1.14	2.229	6.195	15.636	31.018	47.775	67.828	90.348	111.366
19.5	-1.149	2.231	6.193	15.617	31.025	47.769	67.829	90.327	111.359
19.6	-1.143	2.231	6.209	15.611	31.018	47.772	67.796	90.332	111.341
19.7	-1.154	2.246	6.216	15.608	31.024	47.763	67.807	90.323	111.29
19.8	-1.149	2.24	6.205	15.593	31.041	47.752	67.813	90.33	111.266
19.9	-1.139	2.247	6.195	15.612	31.045	47.745	67.802	90.33	111.224
20	-1.146	2.239	6.19	15.6	31.044	47.755	67.804	90.321	111.196
20.1	-1.176	2.237	6.199	15.606	31.034	47.762	67.804	90.311	111.176
20.2	-1.175	2.225	6.187	15.599	31.034	47.757	67.788	90.31	111.156
20.3	-1.183	2.21	6.148	15.585	31.038	47.759	67.758	90.306	111.133
20.4	-1.192	2.207	6.128	15.587	31.046	47.747	67.745	90.297	111.109
20.5	-1.207	2.196	6.103	15.578	31.042	47.741	67.726	90.293	111.093
20.6	-1.192	2.173	6.093	15.586	31.046	47.737	67.735	90.277	111.059
20.7	-1.19	2.181	6.082	15.565	31.042	47.724	67.744	90.269	111.047
20.8	-1.187	2.159	6.067	15.56	31.048	47.744	67.735	90.266	111.04
20.9	-1.215	2.155	6.051	15.563	31.059	47.737	67.74	90.251	111.036
21	-1.223	2.146	6.033	15.551	31.034	47.739	67.711	90.217	111.033
21.1	-1.228	2.152	6.006	15.536	31.025	47.742	67.704	90.194	111.015
21.2	-1.236	2.154	5.991	15.526	31.024	47.732	67.704	90.191	110.985
21.3	-1.253	2.157	5.996	15.52	31.013	47.716	67.703	90.17	110.982
21.4	-1.267	2.151	6.002	15.508	31.001	47.71	67.711	90.175	110.961
21.5	-1.27	2.152	6.004	15.508	30.987	47.707	67.715	90.176	110.931
21.6	-1.278	2.134	6.011	15.494	30.97	47.695	67.709	90.168	110.904
21.7	-1.296	2.122	5.983	15.506	30.979	47.67	67.686	90.15	110.871
21.8	-1.317	2.114	5.978	15.503	30.97	47.664	67.682	90.154	110.862
21.9	-1.323	2.099	5.961	15.482	30.969	47.655	67.691	90.159	110.832
22	-1.316	2.107	5.959	15.486	30.948	47.638	67.688	90.162	110.792
22.1	-1.334	2.094	5.962	15.492	30.946	47.626	67.689	90.181	110.778
22.2	-1.33	2.087	5.959	15.484	30.935	47.614	67.674	90.158	110.749
22.3	-1.341	2.085	5.952	15.48	30.945	47.599	67.656	90.152	110.738
22.4	-1.347	2.07	5.934	15.455	30.951	47.588	67.654	90.135	110.69
22.5	-1.357	2.059	5.924	15.46	30.956	47.563	67.628	90.117	110.669
22.6	-1.357	2.061	5.922	15.462	30.956	47.569	67.613	90.107	110.655
22.7	-1.358	2.068	5.898	15.476	30.945	47.57	67.642	90.11	110.642
22.8	-1.363	2.062	5.892	15.457	30.933	47.562	67.65	90.109	110.612
22.9	-1.346	2.064	5.893	15.439	30.92	47.578	67.64	90.079	110.575
23	-1.349	2.053	5.889	15.451	30.927	47.57	67.627	90.049	110.554
23.1	-1.366	2.039	5.88	15.447	30.924	47.567	67.618	90.022	110.522
23.2	-1.376	2.046	5.872	15.451	30.921	47.564	67.604	90.016	110.455
23.3	-1.39	2.04	5.867	15.45	30.921	47.541	67.594	89.991	110.409
23.4	-1.381	2.03	5.856	15.44	30.91	47.542	67.582	89.984	110.395
23.5	-1.382	2.027	5.853	15.44	30.902	47.54	67.561	89.959	110.382
23.6	-1.404	2.018	5.845	15.41	30.875	47.525	67.57	89.963	110.348
23.7	-1.429	2.008	5.829	15.401	30.863	47.505	67.578	89.973	110.339
23.8	-1.424	2.008	5.819	15.39	30.868	47.485	67.558	89.991	110.301
23.9	-1.426	2.007	5.832	15.382	30.857	47.477	67.577	89.979	110.273
24	-1.418	1.997	5.825	15.37	30.854	47.467	67.573	89.999	110.273
24.1	-1.457	2.006	5.826	15.373	30.84	47.455	67.558	90.01	110.259
24.2	-1.454	2	5.821	15.354	30.854	47.439	67.554	90.001	110.251
24.3	-1.463	2.013	5.812	15.336	30.864	47.428	67.562	89.986	110.263
24.4	-1.456	2.024	5.814	15.328	30.86	47.414	67.578	89.975	110.251
24.5	-1.468	2.021	5.809	15.309	30.856	47.395	67.572	89.982	110.21
24.6	-1.476	2.026	5.802	15.303	30.864	47.392	67.574	89.974	110.181
24.7	-1.475	2.025	5.79	15.315	30.87	47.378	67.56	89.986	110.144
24.8	-1.467	2.025	5.781	15.325	30.882	47.361	67.563	89.981	110.128
24.9	-1.492	2.026	5.784	15.325	30.898	47.356	67.549	89.956	110.101
25	-1.507	2.042	5.764	15.316	30.912	47.349	67.553	89.949	110.078
25.1	-1.524	2.042	5.744	15.312	30.92	47.363	67.546	89.964	110.047
25.2	-1.518	2.029	5.751	15.314	30.933	47.362	67.562	89.942	110.017
25.3	-1.52	2.016	5.751	15.317	30.936	47.369	67.555	89.932	110.006
25.4	-1.513	1.995	5.728	15.321	30.944	47.353	67.551	89.933	109.977
25.5	-1.53	1.985	5.707	15.334	30.934	47.36	67.55	89.931	109.939
25.6	-1.501	1.982	5.695	15.332	30.932	47.36	67.535	89.936	109.921
25.7	-1.509	1.989	5.7	15.314	30.93	47.352	67.544	89.938	109.884
25.8	-1.508	1.959	5.693	15.27	30.912	47.369	67.528	89.925	109.884
25.9	-1.509	1.964	5.676	15.254	30.905	47.379	67.519	89.95	109.859
26	-1.494	1.942	5.662	15.254	30.904	47.39	67.529	89.946	109.842
26.1	-1.497	1.926	5.648	15.255	30.909	47.41	67.535	89.937	109.83
26.2	-1.505	1.918	5.635	15.25	30.94	47.422	67.519	89.919	109.794
26.3	-1.509	1.91	5.63	15.234	30.933	47.43	67.512	89.911	109.763
26.4	-1.513	1.907	5.604	15.236	30.927	47.445	67.531	89.909	109.725
26.5	-1.521	1.918	5.591	15.218	30.939	47.436	67.539	89.891	109.698
26.6	-1.518	1.906	5.598	15.208	30.958	47.447	67.552	89.885	109.671
26.7	-1.527	1.906	5.597	15.2	30.957	47.459	67.553	89.884	109.655
26.8	-1.54	1.897	5.584	15.183	30.986	47.46	67.559	89.866	109.666
26.9	-1.546	1.884	5.584	15.174	30.987	47.466	67.565	89.852	109.648
27	-1.579	1.88	5.571	15.151	30.983	47.464	67.573	89.825	109.624
27.1	-1.607	1.883	5.569	15.147	30.995	47.461	67.58	89.804	109.602
27.2	-1.615	1.887	5.572	15.124	30.995	47.446	67.591	89.791	109.59
27.3	-1.626	1.873	5.568	15.111	30.984	47.441	67.593	89.778	109.548
27.4	-1.63	1.861	5.548	15.09	30.997	47.419	67.607	89.766	109.516
27.5	-1.641	1.871	5.524	15.086	30.984	47.409	67.594	89.758	109.503
27.6	-1.668	1.88	5.498	15.076	30.959	47.406	67.583	89.726	109.486
27.7	-1.677	1.888	5.487	15.074	30.946	47.4	67.568	89.71	109.455
27.8	-1.692	1.864	5.484	15.075	30.913	47.383	67.548	89.682	109.429
27.9	-1.696	1.849	5.476	15.074	30.889	47.36	67.52	89.654	109.366
28	-1.721	1.863	5.465	15.056	30.888	47.338	67.487	89.631	109.322
28.1	-1.714	1.838	5.436	15.062	30.894	47.34	67.461	89.608	109.281
28.2	-1.706	1.851	5.412	15.051	30.879	47.326	67.438	89.612	109.253
28.3	-1.709	1.849	5.378	15.067	30.829	47.297	67.432	89.59	109.202
28.4	-1.713	1.88	5.373	15.065	30.832	47.263	67.421	89.562	109.156
28.5	-1.699	1.882	5.36	15.037	30.821	47.27	67.418	89.539	109.128
28.6	-1.638	1.878	5.355	15.016	30.825	47.267	67.401	89.516	109.101
28.7	-1.624	1.889	5.351	15.006	30.84	47.25	67.41	89.491	109.057
28.8	-1.691	1.893	5.344	14.991	30.849	47.242	67.415	89.481	109.025
28.9	-1.833	1.909	5.317	14.951	30.855	47.22	67.428	89.45	108.997
29	-1.939	1.915	5.353	14.955	30.861	47.206	67.448	89.461	108.973
29.1	-2.467	1.802	5.301	14.901	30.788	47.178	67.423	89.439	108.927
29.2	-3.158	1.715	5.151	14.828	30.845	47.222	67.446	89.405	108.917
29.3	-3.399	2.097	5.222	14.882	30.833	47.162	67.425	89.404	108.902
29.4	-3.018	1.648	3.972	14.98	30.681	47.135	67.457	89.238	108.736
29.5	-1.772	0.611	1.547	13.71	30.976	47.212	67.382	89.453	108.879
29.6	-1.958	-1.032	-0.781	10.146	28.418	46.761	66.122	83.181	108.629
29.7	-1.919	-2.859	-2.287	6.485	22.287	41.522	57.191	68.725	100.474
29.8	-1.935	-2.35	-1.225	3.863	15.566	31.664	44.176	52.269	79.983
29.9	-1.989	-0.725	-0.106	3.034	9.306	22.535	31.815	36.417	58.137
30	-2.032	-0.294	-0.678	3.098	6.379	15.177	20.857	20.701	37.949
30.1	-2.091	-0.318	-0.822	2.136	6.194	11.463	13.988	15.358	16.055
30.2	-2.09	-0.308	-1.015	1.467	5.436	9.447	11.897	14.047	8.809
30.3	-2.109	-0.459	-1.196	0.778	4.52	7.254	10.188	13.117	10.588
30.4	-2.085	-0.621	-1.445	0.388	3.649	5.83	8.95	11.913	11.776
30.5	-2.09	-0.72	-1.63	0.083	3.206	4.742	7.681	10.233	11.906
30.6	-2.087	-0.83	-1.759	-0.205	2.574	3.747	6.316	8.62	10.651
30.7	-2.106	-0.842	-1.927	-0.42	2.1	2.898	5.268	7.18	8.826
30.8	-2.12	-0.839	-1.958	-0.593	1.729	2.168	4.453	6.089	7.494
30.9	-2.133	-0.88	-1.987	-0.676	1.458	1.836	3.81	5.372	6.042
31	-2.135	-0.886	-1.999	-0.781	1.212	1.475	3.133	4.5	4.778
31.1	-2.145	-0.922	-1.99	-0.828	1.033	1.17	2.713	3.963	3.553
31.2	-2.143	-0.964	-2.026	-0.868	0.858	0.923	2.325	3.468	2.844
31.3	-2.124	-0.99	-2.063	-0.978	0.729	0.751	1.946	2.939	2.017
31.4	-2.142	-0.985	-2.08	-1.01	0.631	0.557	1.642	2.516	1.445
31.5	-2.145	-0.992	-2.083	-1.035	0.533	0.373	1.425	2.182	0.892
31.6	-2.157	-1.011	-2.098	-1.066	0.44	0.234	1.173	1.83	0.342
31.7	-2.171	-1.027	-2.106	-1.075	0.341	0.07	1.009	1.538	-0.205
31.8	-2.179	-1.004	-2.087	-1.098	0.273	-0.035	0.834	1.287	-0.657
31.9	-2.192	-1	-2.089	-1.092	0.228	-0.146	0.65	1.017	-1.156
32	-2.191	-1.001	-2.115	-1.111	0.173	-0.222	0.523	0.804	-1.524
32.1	-2.186	-1.012	-2.123	-1.121	0.155	-0.286	0.389	0.586	-1.817
32.2	-2.185	-1.053	-2.158	-1.139	0.143	-0.38	0.254	0.411	-2.111
32.3	-2.197	-1.052	-2.191	-1.163	0.106	-0.448	0.117	0.244	-2.345
32.4	-2.206	-1.043	-2.19	-1.184	0.098	-0.503	0.02	0.101	-2.637
32.5	-2.207	-1.038	-2.193	-1.198	0.067	-0.576	-0.079	-0.045	-2.873
32.6	-2.201	-1.02	-2.19	-1.201	0.041	-0.629	-0.17	-0.17	-3.128
32.7	-2.202	-1.002	-2.193	-1.215	0.012	-0.681	-0.251	-0.26	-3.375
32.8	-2.198	-1.008	-2.201	-1.241	-0.034	-0.743	-0.348	-0.349	-3.597
32.9	-2.204	-0.998	-2.225	-1.266	-0.046	-0.799	-0.419	-0.467	-3.81
33	-2.197	-1.006	-2.221	-1.272	-0.064	-0.858	-0.497	-0.553	-3.966
33.1	-2.194	-1.003	-2.215	-1.277	-0.104	-0.889	-0.562	-0.631	-4.168
33.2	-2.193	-1.024	-2.217	-1.282	-0.101	-0.929	-0.629	-0.709	-4.287
33.3	-2.192	-1.014	-2.217	-1.302	-0.12	-0.955	-0.69	-0.779	-4.397
33.4	-2.205	-1.011	-2.219	-1.313	-0.135	-0.991	-0.745	-0.86	-4.533
33.5	-2.189	-0.997	-2.216	-1.325	-0.15	-1.019	-0.783	-0.917	-4.667
33.6	-2.188	-0.99	-2.229	-1.334	-0.164	-1.027	-0.797	-0.963	-4.762
33.7	-2.197	-0.995	-2.222	-1.358	-0.181	-1.036	-0.83	-1.016	-4.85
33.8	-2.188	-0.984	-2.239	-1.377	-0.19	-1.075	-0.854	-1.052	-4.948
33.9	-2.192	-0.987	-2.237	-1.381	-0.197	-1.093	-0.861	-1.096	-5.038
34	-2.188	-0.987	-2.239	-1.395	-0.21	-1.107	-0.887	-1.12	-5.128
34.1	-2.195	-0.982	-2.244	-1.4	-0.202	-1.14	-0.919	-1.159	-5.214
34.2	-2.177	-0.996	-2.251	-1.401	-0.21	-1.159	-0.947	-1.18	-5.276
34.3	-2.192	-0.994	-2.256	-1.406	-0.206	-1.178	-0.964	-1.209	-5.367
34.4	-2.196	-0.999	-2.271	-1.41	-0.208	-1.181	-0.996	-1.255	-5.413
34.5	-2.21	-0.987	-2.277	-1.416	-0.219	-1.194	-1.022	-1.296	-5.464
34.6	-2.208	-0.992	-2.292	-1.404	-0.22	-1.204	-1.029	-1.334	-5.511
34.7	-2.205	-0.985	-2.3	-1.412	-0.231	-1.229	-1.039	-1.376	-5.572
34.8	-2.206	-0.996	-2.3	-1.419	-0.229	-1.251	-1.054	-1.413	-5.63
34.9	-2.202	-0.994	-2.327	-1.421	-0.239	-1.259	-1.068	-1.446	-5.687
35	-2.205	-1.004	-2.337	-1.43	-0.25	-1.259	-1.093	-1.481	-5.717
35.1	-2.201	-0.999	-2.349	-1.43	-0.264	-1.271	-1.102	-1.509	-5.74
35.2	-2.207	-1.001	-2.352	-1.437	-0.279	-1.295	-1.114	-1.535	-5.772
35.3	-2.212	-0.996	-2.346	-1.423	-0.269	-1.302	-1.142	-1.558	-5.81
35.4	-2.22	-1.007	-2.345	-1.425	-0.28	-1.311	-1.168	-1.588	-5.845
35.5	-2.219	-1.014	-2.362	-1.424	-0.288	-1.323	-1.177	-1.596	-5.879
35.6	-2.212	-1.013	-2.368	-1.432	-0.296	-1.338	-1.196	-1.614	-5.899
35.7	-2.198	-1.019	-2.361	-1.425	-0.311	-1.363	-1.228	-1.632	-5.934
35.8	-2.205	-1.011	-2.351	-1.425	-0.317	-1.377	-1.227	-1.637	-5.977
35.9	-2.203	-1.013	-2.355	-1.435	-0.303	-1.388	-1.261	-1.661	-6.021
36	-2.198	-1.006	-2.359	-1.436	-0.298	-1.389	-1.264	-1.677	-6.042
36.1	-2.192	-1.017	-2.347	-1.441	-0.291	-1.406	-1.279	-1.689	-6.062
36.2	-2.2	-1.021	-2.335	-1.447	-0.293	-1.405	-1.307	-1.699	-6.073
36.3	-2.2	-1.018	-2.338	-1.458	-0.311	-1.409	-1.318	-1.699	-6.096
36.4	-2.196	-1.017	-2.325	-1.456	-0.322	-1.406	-1.337	-1.707	-6.133
36.5	-2.193	-1.026	-2.322	-1.459	-0.327	-1.418	-1.336	-1.73	-6.143
36.6	-2.205	-1.016	-2.336	-1.463	-0.333	-1.431	-1.34	-1.745	-6.163
36.7	-2.209	-1.016	-2.343	-1.48	-0.344	-1.435	-1.348	-1.745	-6.174
36.8	-2.195	-1.009	-2.335	-1.488	-0.344	-1.446	-1.354	-1.769	-6.184
36.9	-2.192	-1.018	-2.34	-1.489	-0.344	-1.463	-1.382	-1.789	-6.198
37	-2.183	-1.031	-2.35	-1.492	-0.355	-1.489	-1.384	-1.791	-6.231
37.1	-2.194	-1.009	-2.363	-1.494	-0.357	-1.482	-1.382	-1.8	-6.233
37.2	-2.199	-1.016	-2.354	-1.487	-0.354	-1.476	-1.39	-1.813	-6.25
37.3	-2.198	-1.012	-2.366	-1.497	-0.36	-1.475	-1.386	-1.811	-6.261
37.4	-2.199	-1.009	-2.367	-1.501	-0.36	-1.47	-1.403	-1.818	-6.279
37.5	-2.194	-1.005	-2.402	-1.497	-0.365	-1.473	-1.402	-1.811	-6.301
37.6	-2.184	-0.997	-2.402	-1.511	-0.352	-1.472	-1.396	-1.825	-6.315
37.7	-2.178	-0.995	-2.41	-1.507	-0.342	-1.47	-1.413	-1.839	-6.326
37.8	-2.18	-0.983	-2.413	-1.523	-0.341	-1.482	-1.422	-1.855	-6.35
37.9	-2.175	-0.975	-2.406	-1.53	-0.33	-1.478	-1.429	-1.857	-6.372
38	-2.181	-0.981	-2.384	-1.519	-0.305	-1.486	-1.442	-1.871	-6.383
38.1	-2.18	-0.988	-2.373	-1.535	-0.304	-1.481	-1.442	-1.87	-6.389
38.2	-2.197	-0.955	-2.349	-1.543	-0.307	-1.469	-1.462	-1.878	-6.41
38.3	-2.207	-0.956	-2.356	-1.56	-0.313	-1.455	-1.465	-1.872	-6.412
38.4	-2.195	-0.968	-2.36	-1.555	-0.311	-1.473	-1.462	-1.886	-6.412
38.5	-2.196	-0.989	-2.339	-1.579	-0.323	-1.464	-1.468	-1.885	-6.409
38.6	-2.194	-0.987	-2.337	-1.571	-0.332	-1.49	-1.465	-1.884	-6.43
38.7	-2.224	-0.984	-2.336	-1.577	-0.326	-1.514	-1.469	-1.876	-6.442
38.8	-2.161	-0.969	-2.327	-1.585	-0.33	-1.498	-1.474	-1.875	-6.442
38.9	-2.221	-0.975	-2.306	-1.582	-0.331	-1.504	-1.468	-1.867	-6.439
39	-2.21	-0.959	-2.379	-1.6	-0.32	-1.495	-1.478	-1.867	-6.436
39.1	-2.242	-0.985	-2.213	-1.573	-0.372	-1.491	-1.488	-1.864	-6.439
39.2	-2.115	-1	-2.325	-1.556	-0.352	-1.498	-1.493	-1.864	-6.438
39.3	-2.24	-0.924	-2.367	-1.647	-0.397	-1.515	-1.496	-1.876	-6.436
39.4	-2.165	-0.999	-2.332	-1.575	-0.386	-1.548	-1.49	-1.873	-6.441
39.5	-2.104	-0.972	-2.231	-1.63	-0.39	-1.491	-1.489	-1.872	-6.439
39.6	-2.223	-0.98	-2.361	-1.522	-0.341	-1.519	-1.496	-1.88	-6.436
39.7	-2.15	-0.955	-2.346	-1.679	-0.387	-1.615	-1.498	-1.875	-6.459
39.8	-2.181	-0.978	-2.315	-1.611	-0.354	-1.459	-1.494	-1.87	-6.461
39.9	-2.169	-0.992	-2.328	-1.626	-0.357	-1.596	-1.512	-1.892	-6.468
40	-2.156	-0.963	-2.339	-1.65	-0.393	-1.578	-1.517	-1.917	-6.46
40.1	-2.21	-0.939	-2.339	-1.591	-0.358	-1.582	-1.535	-1.918	-6.455
40.2	-2.192	-1.016	-2.363	-1.635	-0.348	-1.619	-1.535	-1.918	-6.451
40.3	-2.199	-0.964	-2.366	-1.63	-0.324	-1.605	-1.532	-1.915	-6.445
40.4	-2.19	-0.986	-2.344	-1.585	-0.346	-1.589	-1.536	-1.909	-6.464
40.5	-2.22	-0.974	-2.36	-1.621	-0.341	-1.593	-1.54	-1.903	-6.46
40.6	-2.236	-0.958	-2.368	-1.6	-0.328	-1.621	-1.544	-1.909	-6.465
40.7	-2.238	-0.944	-2.395	-1.612	-0.339	-1.61	-1.562	-1.93	-6.468
40.8	-2.236	-0.94	-2.41	-1.622	-0.334	-1.581	-1.568	-1.926	-6.477
40.9	-2.236	-0.934	-2.41	-1.609	-0.337	-1.592	-1.56	-1.931	-6.494
